# Supplementary material for: Predicting the Stability of Organic Matter Originating from Different Waste Treatment Procedures
Source: Int J Environ Res Public Health. 2023 Jan 25;20(3):2151. doi: 10.3390/ijerph20032151 (PMC9916240; doi:10.3390/ijerph20032151)
Supplement: Supplementary file 1 [file ijerph-20-02151-s001.zip]

Archive with 5 entries (5 files):
- Figure S1 Fluorescence regionalization integration for spectra interpretation and quantification.pdf
- Table S1 Incubated samples and Cnm of OM in samples.pdf
- Table S2 Data base.xlsx
- Table S3 Loading vectors of five components of principal components analysis.xlsx
- Table S4 Observed vs. predicted values of outputs from AD and composting sub-models.xlsx
