# Supplementary material for: Predicting the Stability of Organic Matter Originating from Different Waste Treatment Procedures
Source: Int J Environ Res Public Health. 2023 Jan 25;20(3):2151. doi: 10.3390/ijerph20032151 (PMC9916240; doi:10.3390/ijerph20032151)
Supplement: Supplementary file 1 [file ijerph-20-02151-s001.zip › Table S2 Data base.xlsx]

## Sheet: HCA
OM_TC:	The total carbon content (mg·g-1 DM)
SPOM_AC:	The apportionment of carbon in Soluble fraction from Particular extractable Organic Matter (%)
REOM_AC:	The apportionment of carbon in Readily Extractable Organic Matter (%)
SEOM_AC:	The apportionment of carbon in Slowly Extractable Organic Matter (%)
PEOM_AC:	The apportionment of carbon in Poorly Extractable Organic Matter (%)
NEOM_AC:	The apportionment of carbon in Non-Extractable Organic Matter (%)
SPOM_Pf(I-VII):	The fluorescence proportions (Pf) of seven zones (I-VII) in Soluble fraction from Particular extractable Organic Matter (%)
REOM_Pf(I-VII):	The fluorescence proportions (Pf) of seven zones (I-VII) in Readily Extractable Organic Matter (%)
SEOM_Pf(I-VII):	The fluorescence proportions (Pf) of seven zones (I-VII) in Slowly Extractable Organic Matter (%)
PEOM_Pf(I-VII):	The fluorescence proportions (Pf) of seven zones (I-VII) in Poorly Extractable Organic Matter (%)
Sample name	OM_TC	SPOM_AC	REOM_AC	SEOM_AC	PEOM_AC	NEOM_AC	SPOM_Pf(I)	SPOM_Pf(II)	SPOM_Pf(III)	SPOM_Pf(IV)	SPOM_Pf(V)	SPOM_Pf(VI)	SPOM_Pf(VII)	REOM_Pf(I)	REOM_Pf(II)	REOM_Pf(III)	REOM_Pf(IV)	REOM_Pf(V)	REOM_Pf(VI)	REOM_Pf(VII)	SEOM_Pf(I)	SEOM_Pf(II)	SEOM_Pf(III)	SEOM_Pf(IV)	SEOM_Pf(V)	SEOM_Pf(VI)	SEOM_Pf(VII)	PEOM_Pf(I)	PEOM_Pf(II)	PEOM_Pf(III)	PEOM_Pf(IV)	PEOM_Pf(V)	PEOM_Pf(VI)	PEOM_Pf(VII)
Manure1	414.131	6.5917	3.84269	16.3292	46.448	26.7885	9.7685	25.9323	10.3984	29.6076	14.3166	8.09454	1.88206	5.65377	24.9937	10.801	32.3316	16.3422	7.51166	2.36604	2.15351	16.0137	25.6492	29.4221	15.1327	9.60708	2.02162	4.58674	18.7049	9.80501	31.8342	16.8457	13.6028	4.62065
Biowaste2	340.609	8.88397	3.84424	13.7477	42.6073	30.9168	19.5691	33.0752	12.2856	20.4561	8.98979	4.82975	0.794377	10.4152	24.9756	10.4335	33.4884	12.2	7.12682	1.36052	3.05361	18.536	10.5152	36.4019	17.414	11.0487	3.03047	5.93229	20.6695	8.40557	31.9529	15.4343	14.3234	3.28201
Biowaste1	402.8	15.7786	1.69621	7.72862	47.6277	27.1688	16.274	32.9145	13.1619	21.9456	8.8497	5.85564	0.998621	6.90915	25.1059	10.9707	32.0927	15.0132	8.55013	1.3582	3.66297	21.5994	11.3919	34.0239	16.7757	10.0477	2.49845	3.6054	14.3794	7.73502	33.5178	16.8626	18.6472	5.25251
Vetch1	388.088	25.3376	3.65957	6.4553	36.6274	27.9201	7.27289	26.1814	10.1542	32.1896	13.9849	8.49723	1.71983	6.40153	24.6563	10.6653	33.0322	13.7744	9.2196	2.25076	4.48512	28.8741	11.7374	33.8659	12.1046	7.40398	1.52901	6.78898	16.4854	10.9214	28.585	16.72	15.4283	5.07106
Vetch2	454.365	19.0935	3.76986	8.05191	34.5407	34.544	8.797	37.632	12.164	24.9835	9.08373	6.06149	1.27822	6.92669	27.6177	11.504	30.1688	12.3751	8.76942	2.63822	3.9957	26.6884	10.8679	35.8102	12.8778	8.1117	1.64831	7.01808	16.6923	11.4544	26.7498	16.5283	15.9525	5.60453
Clover1	405.165	23.3277	3.92691	9.78566	38.132	24.8277	7.03507	23.8732	11.0268	31.6887	13.7106	10.1574	2.50811	7.78444	25.9081	11.1566	31.7975	12.3824	8.77267	2.19831	3.99297	25.8031	10.8211	37.017	12.8801	7.87226	1.61355	8.39671	16.3611	10.6068	27.1696	16.6529	15.0423	5.7705
Clover2	445.013	20.1781	4.15051	6.17522	33.33	36.1662	15.2503	29.5071	14.0815	22.783	10.2712	6.70523	1.40169	2.59322	26.976	12.8041	32.7035	11.8094	11.5277	1.58614	3.50815	26.127	11.9852	35.2242	12.7495	8.96893	1.43708	8.97159	19.8988	11.1596	27.3258	14.9882	13.0923	4.56373
Stalk2	422	3.86567	4.88789	20.9586	64.0669	6.22092	24.1434	36.1006	15.165	14.3431	5.59711	3.94513	0.705711	7.36368	21.0919	10.1369	30.0421	16.3582	12.9159	2.09133	1.59229	9.50275	5.76152	34.4356	23.9357	21.6361	3.13596	3.89536	14.417	6.56039	25.6811	11.8145	22.276	15.3557
Manure2	448.569	5.03246	2.68357	15.0558	57.1434	20.0848	10.1963	28.126	11.8111	26.8849	12.9478	8.0091	2.02485	7.18069	25.2454	10.9454	31.2717	14.1042	8.84494	2.40765	2.93382	18.2478	9.82178	34.5519	19.0583	12.8196	2.56673	4.09681	15.5955	6.99018	26.1356	12.7043	20.4729	14.0048
Manure3	431.032	6.61265	2.60483	18.2065	51.4743	21.1017	12.8788	25.0263	10.6966	28.5793	13.0687	7.94695	1.8033	5.8254	22.3598	9.86082	33.3638	15.8363	9.6772	3.07671	2.7227	17.0241	9.50893	33.7634	19.9088	13.8798	3.19218	4.2112	16.9688	7.29456	26.185	12.3307	20.8885	12.1212
Manure4	426.919	5.23099	2.91046	18.8623	54.1793	18.817	9.48983	26.9063	12.1319	28.3877	13.256	8.00032	1.82797	6.48854	25.6081	10.9633	30.6388	14.6679	8.97888	2.65441	2.65171	16.7586	9.48664	33.6546	20.0497	14.3585	3.04023	4.24858	16.7581	6.89316	27.452	12.4151	19.5527	12.6804
Manure5	447.972	7.28341	3.47182	16.9233	56.8687	15.4528	13.6033	36.6889	13.6294	20.9457	8.78184	5.31796	1.03279	5.67515	20.7969	9.53156	31.9465	18.4443	11.3089	2.29663	2.68595	16.4178	9.11223	33.7242	20.0952	15.0925	2.87216	4.63558	18.8312	7.77372	29.1155	12.7482	17.9387	8.95712
Straw	455.757	5.97758	2.54936	14.9443	58.1478	18.3809	16.3372	31.0303	13.344	22.1897	9.81758	6.39203	0.889096	11.4765	26.2068	12.8586	26.0801	12.6794	8.5022	2.19646	2.25642	13.5144	7.82516	33.3418	21.8762	18.2772	2.90893	4.49489	21.3539	7.87681	32.2771	12.816	14.9289	6.25246
Manure6	401.726	20.4325	3.79133	15.1247	43.6934	16.9581	13.6225	27.5253	12.1264	27.6447	10.8462	6.96786	1.26708	9.15732	32.5445	13.3266	26.2237	10.8787	6.17371	1.69547	5.16959	27.3586	13.4904	28.9655	14.1851	8.94808	1.88272	7.33763	18.5391	9.55943	28.4929	12.5592	16.4782	7.03359
Mix5	440.697	3.37719	4.72571	5.99758	56.5983	29.3012	25.8802	33.2784	11.8574	17.9499	6.79381	3.50538	0.734848	17.5342	30.0134	12.1798	23.6495	9.71537	5.98279	0.924998	4.85755	29.664	13.3203	31.0811	11.1701	8.88976	1.0172	4.14169	16.0863	10.7729	26.1158	17.2325	18.4144	7.23636
Mix6	422.855	4.86714	29.691	12.5014	46.518	6.42248	10.5572	35.409	10.2709	24.482	10.3784	7.76258	1.13988	9.77538	31.6943	12.4832	27.0848	11.0603	6.37441	1.52753	4.0622	25.2689	11.3413	34.0164	14.3469	9.03804	1.92628	4.08153	18.5555	9.33022	26.1935	15.2127	18.8723	7.75423
Mix1	334.283	4.24286	24.7216	12.6473	45.4797	12.9086	8.02468	25.0321	10.5487	30.9561	13.9286	9.78027	1.72953	5.70697	27.138	11.4895	31.2603	14.2944	8.18576	1.92501	2.19843	19.1611	9.57057	35.9809	18.0984	11.4682	3.52235	4.26323	19.4805	8.98662	29.6011	16.4442	15.7144	5.50994
Mix2	358.244	4.18531	5.6121	16.1814	38.0898	35.9314	9.02975	25.1858	10.047	30.5006	14.5884	9.13259	1.51576	7.42209	26.1485	10.8566	31.5847	13.9093	8.2585	1.82037	2.95404	22.5597	10.2935	35.7192	15.8095	10.2304	2.43374	4.18392	18.4882	8.95874	29.0553	16.5984	16.6107	6.1047
Mix3	372.598	3.48541	4.16089	9.35943	44.9923	38.002	11.8418	24.5883	9.77747	30.1536	13.9064	8.21041	1.52203	9.76555	25.3718	11.1973	30.242	13.7169	7.86747	1.839	3.90397	24.6138	11.3509	33.511	15.1521	9.14541	2.32295	3.80428	17.9365	9.21869	28.282	16.7679	17.4037	6.58685
Mix4	338.261	4.05347	5.34455	14.2854	41.8858	34.4308	8.46433	24.5352	9.76095	31.9041	14.8447	8.88826	1.60246	6.52675	25.2866	11.1736	32.0018	14.4246	8.61539	1.97133	2.8977	22.0039	10.3154	36.0128	15.9362	10.3875	2.44657	3.90247	17.9309	8.70514	28.5669	16.1239	17.7842	6.98646
Stalk1	404.272	16.4801	5.49792	18.6083	59.4137	0	21.6252	39.8657	16.1534	14.1594	5.3187	2.39238	0.485178	7.24791	24.044	12.3537	28.4282	15.9472	9.6245	2.35452	1.65702	9.51032	6.66477	34.0187	23.875	20.7526	3.52152	5.89447	21.3975	8.03941	30.2485	11.6263	16.4562	6.33758
Biowaste3	289.647	10.0473	4.79877	18.2437	42.4475	24.4628	19.1787	37.4307	13.8628	18.1394	6.9887	3.6626	0.737063	7.07919	25.7721	12.7729	30.6865	13.6516	7.82373	2.21403	2.31754	14.5434	10.5742	31.1826	20.4339	14.9812	5.96711	4.84307	15.9786	9.88845	27.0577	17.9779	17.3634	6.89084
Biowaste4	346.955	22.0656	3.66322	10.7201	38.8919	24.6592	15.7605	32.9146	12.5497	21.7947	9.78431	6.21415	0.982052	9.76329	28.0427	11.0398	28.9548	13.7103	7.12318	1.36598	3.13267	17.2346	11.029	32.826	19.244	12.2992	4.2345	4.08564	14.2338	7.07192	37.3162	19.6164	14.7068	2.96929
Biowaste5	377.9	19.7409	6.20419	11.087	27.7685	35.1994	24.243	37.5832	14.7159	14.6567	5.24713	2.97468	0.579397	5.63655	23.5158	11.7503	30.9852	15.4859	9.56453	3.06171	2.05756	14.6966	11.073	29.6579	20.486	15.722	6.30705	5.62305	18.846	7.83857	31.7814	16.1659	16.4886	3.25648
Mix10	409.578	45.4777	13.39	7.75973	32.8725	0.5	2.97684	20.3371	8.36557	38.0974	17.5972	10.3992	2.22672	4.5793	19.278	9.91634	27.7144	20.2084	11.5429	6.76061	1.09361	8.79836	9.91316	22.3228	23.2369	22.9845	11.6507	0.136464	8.55178	6.04145	12.5716	16.3498	30.7952	25.5537
Sludge1	381.207	21.729	11.945	25.0523	14.9012	26.3725	20.8149	34.5496	14.5489	19.0861	6.72252	3.53957	0.738346	16.6977	39.1309	15.2591	17.3773	6.61344	4.03519	0.886316	6.1366	23.3277	19.4036	23.4084	14.3765	10.1215	3.2257	8.93973	19.6573	12.6794	28.0981	14.859	12.0334	3.73294
Sludge2	344.549	7.2871	14.4223	21.2025	19.2989	37.7892	14.4537	34.9311	21.0915	17.2177	8.28353	3.30648	0.715999	18.3812	35.1614	21.0043	14.2975	7.10163	3.42028	0.633712	5.5144	27.4821	15.5582	28.2848	11.873	10.4131	0.874318	4.27195	17.3676	12.1832	25.4793	17.1781	17.2751	6.24474
Sludge3	307.569	35.407	17.5705	36.1276	18.812	0.5	21.38	45.2984	16.5981	11.493	3.39003	1.55663	0.283867	23.9663	39.2915	15.0137	13.9514	4.63441	2.63723	0.505431	11.4091	34.6736	14.8416	23.1837	7.98309	7.23962	0.669323	12.8138	23.6343	15.3098	26.5659	11.7952	8.15342	1.72754
Mix9-D	372.172	8.06285	6.68998	15.6443	34.0372	35.5656	20.7153	26.9272	12.999	20.2582	10.6828	7.46848	0.949087	10.6186	28.8054	14.262	24.0916	11.4843	8.72753	2.01053	6.89541	24.303	13.6225	29.4013	13.874	10.0868	1.81689	3.27154	14.6262	8.59651	22.9328	17.0041	22.3654	11.2034
Mix7	401.304	17.9017	8.68309	12.4135	26.7751	34.2266	21.4771	32.1946	13.0872	16.7756	9.1276	6.61266	0.725295	7.59507	26.818	18.2914	24.0017	12.8288	8.40835	2.05666	6.06354	27.6312	13.8753	27.1239	13.1257	9.83133	2.34908	4.63862	13.8345	10.0835	20.8668	17.8257	22.0268	10.724
Mix8-D	283.185	3.79963	5.55659	14.1352	47.8328	28.6758	4.09455	18.695	11.2181	34.1636	17.9821	11.0105	2.8361	4.35867	19.8858	13.034	29.0156	19.6023	11.7594	2.3442	1.76179	18.7205	12.2279	23.9925	16.6623	24.0005	2.63457	1.84299	10.7281	8.6555	17.4027	17.718	38.9297	4.72291

## Sheet: PCA
OM_TC:	The total carbon content (mg·g-1 DM)
SPOM_AC:	The apportionment of carbon in Soluble fraction from Particular extractable Organic Matter (%)
REOM_AC:	The apportionment of carbon in Readily Extractable Organic Matter (%)
SEOM_AC:	The apportionment of carbon in Slowly Extractable Organic Matter (%)
PEOM_AC:	The apportionment of carbon in Poorly Extractable Organic Matter (%)
NEOM_AC:	The apportionment of carbon in Non-Extractable Organic Matter (%)
SPOM_Pf(I-VII):	The fluorescence proportions (Pf) of seven zones (I-VII) in Soluble fraction from Particular extractable Organic Matter (%)
REOM_Pf(I-VII):	The fluorescence proportions (Pf) of seven zones (I-VII) in Readily Extractable Organic Matter (%)
SEOM_Pf(I-VII):	The fluorescence proportions (Pf) of seven zones (I-VII) in Slowly Extractable Organic Matter (%)
PEOM_Pf(I-VII):	The fluorescence proportions (Pf) of seven zones (I-VII) in Poorly Extractable Organic Matter (%)
Sample name	OM_TC	SPOM_AC	REOM_AC	SEOM_AC	PEOM_AC	NEOM_AC	SPOM_Pf(I)	SPOM_Pf(II)	SPOM_Pf(III)	SPOM_Pf(IV)	SPOM_Pf(V)	SPOM_Pf(VI)	SPOM_Pf(VII)	REOM_Pf(I)	REOM_Pf(II)	REOM_Pf(III)	REOM_Pf(IV)	REOM_Pf(V)	REOM_Pf(VI)	REOM_Pf(VII)	SEOM_Pf(I)	SEOM_Pf(II)	SEOM_Pf(III)	SEOM_Pf(IV)	SEOM_Pf(V)	SEOM_Pf(VI)	SEOM_Pf(VII)	PEOM_Pf(I)	PEOM_Pf(II)	PEOM_Pf(III)	PEOM_Pf(IV)	PEOM_Pf(V)	PEOM_Pf(VI)	PEOM_Pf(VII)
Sludge1	381.207	21.729	11.945	25.0523	14.9012	26.3725	20.8149	34.5496	14.5489	19.0861	6.72252	3.53957	0.738346	16.6977	39.1309	15.2591	17.3773	6.61344	4.03519	0.886316	6.1366	23.3277	19.4036	23.4084	14.3765	10.1215	3.2257	8.93973	19.6573	12.6794	28.0981	14.859	12.0334	3.73294
Sludge1-D1	348.795	12.4581	5.78671	28.4075	9.70346	43.6443	19.7917	32.4553	14.301	20.4186	7.67818	4.44568	0.909547	18.1017	29.7855	12.0536	21.6871	10.9188	6.20565	1.24748	4.92008	20.5322	19.8143	21.658	15.5611	13.414	4.10032	2.22955	12.2523	8.6768	20.1092	16.4205	23.5502	16.7615
Sludge1-D2	380.924	17.6965	9.02954	23.8338	18.2191	31.221	24.413	33.1036	11.7141	19.881	6.28148	3.87831	0.728622	15.2249	37.804	12.1116	21.6955	7.29188	4.70756	1.16462	4.70797	19.8999	14.7239	28.8603	15.5947	12.3668	3.84643	5.93256	17.5368	11.6763	23.1824	15.9046	17.1991	8.56834
Sludge1-D3	340.401	7.7202	7.62613	26.4741	11.2166	46.963	18.0945	34.9967	13.1717	20.5555	7.64257	4.53714	1.00195	19.8731	33.9516	12.4369	19.1711	8.65527	4.93392	0.978	10.9862	30.7265	15.7134	23.0323	10.7014	7.15817	1.68204	1.84402	11.5284	7.88808	18.5617	15.932	24.6294	19.6164
Sludge1-D4	268.083	12.858	5.90557	16.9255	25.0855	39.2254	15.0118	28.6391	11.2757	26.5575	10.8267	6.44719	1.24193	18.0641	32.5244	11.8445	21.3872	9.49833	5.5604	1.12103	4.64094	21.4297	17.3686	25.0004	15.4648	12.6267	3.46873	2.34544	12.848	8.95872	22.145	16.2012	23.9833	13.5183
Sludge2	344.549	7.2871	14.4223	21.2025	19.2989	37.7892	14.4537	34.9311	21.0915	17.2177	8.28353	3.30648	0.715999	18.3812	35.1614	21.0043	14.2975	7.10163	3.42028	0.633712	5.5144	27.4821	15.5582	28.2848	11.873	10.4131	0.874318	4.27195	17.3676	12.1832	25.4793	17.1781	17.2751	6.24474
Sludge2-D	295.2	3.37681	7.68226	20.577	22.1063	46.2576	11.6382	30.5582	13.3143	25.4101	11.4403	6.29245	1.34651	12.8743	30.8028	13.4332	22.4209	11.669	7.68381	1.11599	5.77188	27.4782	12.3812	30.3557	12.2046	10.7791	1.02928	1.25564	9.74123	8.69225	18.2606	17.2018	28.447	16.4015
Sludge3	307.569	35.407	17.5705	36.1276	18.812	0.5	21.38	45.2984	16.5981	11.493	3.39003	1.55663	0.283867	23.9663	39.2915	15.0137	13.9514	4.63441	2.63723	0.505431	11.4091	34.6736	14.8416	23.1837	7.98309	7.23962	0.669323	12.8138	23.6343	15.3098	26.5659	11.7952	8.15342	1.72754
Sludge3-C	369.33	3.57705	3.62288	15.9561	10.2521	66.5918	5.20427	23.2696	9.90355	35.3996	15.3432	9.42106	1.45877	4.95792	21.7419	9.16313	36.075	16.6694	9.02879	2.36384	1.02231	13.1394	8.5471	33.7446	21.347	15.814	6.38561	6.06078	21.1622	13.0362	30.187	15.6661	11.0611	2.82652
Mix8-D	283.185	3.79963	5.55659	14.1352	47.8328	28.6758	4.09455	18.695	11.2181	34.1636	17.9821	11.0105	2.8361	4.35867	19.8858	13.034	29.0156	19.6023	11.7594	2.3442	1.76179	18.7205	12.2279	23.9925	16.6623	24.0005	2.63457	1.84299	10.7281	8.6555	17.4027	17.718	38.9297	4.72291
Mix8-D-C	285.345	4.45174	5.14585	15.3906	36.4196	38.5922	4.828	20.4796	12.2762	33.921	16.7903	9.92521	1.77965	3.61568	17.3723	10.6358	35.0659	18.8517	11.5292	2.92946	3.68364	17.7495	10.3478	35.315	18.5829	11.3975	2.92364	1.74852	11.8796	9.41074	27.7663	21.847	19.5268	7.82105
Mix10	409.578	45.4777	13.39	7.75973	32.8725	0.5	2.97684	20.3371	8.36557	38.0974	17.5972	10.3992	2.22672	4.5793	19.278	9.91634	27.7144	20.2084	11.5429	6.76061	1.09361	8.79836	9.91316	22.3228	23.2369	22.9845	11.6507	0.136464	8.55178	6.04145	12.5716	16.3498	30.7952	25.5537
Mix10-D1	416.723	12.1713	4.88234	10.1986	18.0938	54.6539	17.792	25.1786	11.0831	26.8195	11.6072	6.36677	1.15286	7.65066	24.9197	11.2464	30.5838	15.5404	7.13853	2.92044	0.659905	6.22312	7.82711	23.6176	24.6189	25.2791	11.7743	3.91688	15.5784	7.0691	26.8836	14.7986	20.5443	11.209
Mix10-D2	387.36	16.178	4.28532	10.9879	20.2684	48.2803	16.2468	25.083	10.1816	28.1805	13.0429	5.95816	1.30708	6.2453	22.0051	9.82485	33.6626	18.0809	7.02376	3.15749	0.532124	5.07992	6.44521	23.9346	24.8893	26.7495	12.3694	3.9724	15.9322	7.96432	27.0183	16.0857	18.2787	10.7484
Mix10-D3	364.122	14.486	4.60432	11.7562	20.3599	48.7936	9.1292	24.3499	9.48433	32.1484	14.4988	8.675	1.71425	5.90012	21.0745	9.49073	34.1779	17.3996	8.52957	3.42751	0.623056	5.41447	6.95968	22.4912	24.4032	26.3812	13.7272	0.602236	5.91034	3.06519	11.119	9.25626	26.7507	43.2963
Manure2	448.569	5.03246	2.68357	15.0558	57.1434	20.0848	10.1963	28.126	11.8111	26.8849	12.9478	8.0091	2.02485	7.18069	25.2454	10.9454	31.2717	14.1042	8.84494	2.40765	2.93382	18.2478	9.82178	34.5519	19.0583	12.8196	2.56673	4.09681	15.5955	6.99018	26.1356	12.7043	20.4729	14.0048
Manure2-D	395.866	7.68681	2.31698	18.1856	39.2283	32.5824	9.40549	25.4251	9.89516	31.5619	13.9147	7.98036	1.81724	3.41055	17.8942	7.96545	38.973	18.5882	9.90419	3.26445	2.50973	17.6019	9.65987	35.0035	19.3631	12.0453	3.81657	3.58126	13.9121	6.76489	26.644	14.1289	21.493	13.4758
Manure3	431.032	6.61265	2.60483	18.2065	51.4743	21.1017	12.8788	25.0263	10.6966	28.5793	13.0687	7.94695	1.8033	5.8254	22.3598	9.86082	33.3638	15.8363	9.6772	3.07671	2.7227	17.0241	9.50893	33.7634	19.9088	13.8798	3.19218	4.2112	16.9688	7.29456	26.185	12.3307	20.8885	12.1212
Manure3-D	390.581	6.94865	1.99294	18.8419	39.8059	32.4105	7.53239	23.0552	9.46834	34.0735	15.1361	8.82795	1.90652	3.29159	17.7367	8.07446	38.7171	18.9178	9.9846	3.27773	2.38833	17.0138	9.57542	34.0567	19.9827	12.9008	4.08233	3.21335	14.1419	6.79436	26.2115	14.0722	22.3018	13.2649
Manure4	426.919	5.23099	2.91046	18.8623	54.1793	18.817	9.48983	26.9063	12.1319	28.3877	13.256	8.00032	1.82797	6.48854	25.6081	10.9633	30.6388	14.6679	8.97888	2.65441	2.65171	16.7586	9.48664	33.6546	20.0497	14.3585	3.04023	4.24858	16.7581	6.89316	27.452	12.4151	19.5527	12.6804
Manure4-D2	420.246	11.1724	2.55931	13.8788	46.9962	25.3933	10.2661	25.6148	10.0025	30.8642	13.9466	7.54528	1.7606	4.13842	19.1656	8.65702	36.4087	18.125	10.1964	3.30893	2.66158	17.9767	9.67572	34.7458	19.2704	12.3563	3.31343	4.61747	18.4625	8.36069	29.104	14.0611	17.6482	7.74608
Manure4-D1	414.999	6.79489	2.90946	18.7724	44.7079	26.8153	14.1535	27.8535	11.1802	26.4006	11.8064	6.99114	1.61451	4.22777	19.4689	9.06309	35.3936	17.5562	10.6333	3.65707	2.60218	17.0162	9.84978	33.5681	19.8524	13.5215	3.58981	4.57516	17.2379	7.42328	29.2814	13.7686	18.2458	9.46794
Manure5	447.972	7.28341	3.47182	16.9233	56.8687	15.4528	13.6033	36.6889	13.6294	20.9457	8.78184	5.31796	1.03279	5.67515	20.7969	9.53156	31.9465	18.4443	11.3089	2.29663	2.68595	16.4178	9.11223	33.7242	20.0952	15.0925	2.87216	4.63558	18.8312	7.77372	29.1155	12.7482	17.9387	8.95712
Manure5-D	400.479	5.47387	2.68736	20.0116	41.6483	30.1789	8.47076	24.0482	9.42839	32.849	14.7588	8.62091	1.82398	3.69937	18.9934	8.54926	37.0754	18.2825	10.0064	3.39367	2.62006	19.5115	11.003	32.6347	18.7662	11.8011	3.66342	4.3511	16.9168	7.82252	28.6891	14.4714	18.6868	9.06227
Straw	455.757	5.97758	2.54936	14.9443	58.1478	18.3809	16.3372	31.0303	13.344	22.1897	9.81758	6.39203	0.889096	11.4765	26.2068	12.8586	26.0801	12.6794	8.5022	2.19646	2.25642	13.5144	7.82516	33.3418	21.8762	18.2772	2.90893	4.49489	21.3539	7.87681	32.2771	12.816	14.9289	6.25246
Straw-D	420.781	10.0057	2.35119	15.6813	43.2342	28.7276	10.093	24.1515	9.4262	31.6837	14.5974	8.12965	1.91864	4.03411	21.0304	9.48324	36.0261	17.8171	8.7793	2.8297	2.64506	17.4784	9.80075	33.8246	19.8098	13.0943	3.34708	4.71691	19.4806	8.61332	30.0955	13.7695	16.4228	6.90131
Stalk1	404.272	16.4801	5.49792	18.6083	59.4137	0	21.6252	39.8657	16.1534	14.1594	5.3187	2.39238	0.485178	7.24791	24.044	12.3537	28.4282	15.9472	9.6245	2.35452	1.65702	9.51032	6.66477	34.0187	23.875	20.7526	3.52152	5.89447	21.3975	8.03941	30.2485	11.6263	16.4562	6.33758
Stalk1-D	387.823	6.86782	11.6673	59.4941	18.7679	3.20287	24.3666	27.7128	14.4763	19.9281	8.53302	4.13521	0.848052	6.6288	12.3114	5.53965	37.9132	30.0801	6.4093	1.11756	1.66177	10.2191	7.21339	31.1622	27.0134	15.7304	6.99983	5.08324	16.3426	7.77797	27.495	15.6823	18.4889	9.13009
Stalk2	422	3.86567	4.88789	20.9586	64.0669	6.22092	24.1434	36.1006	15.165	14.3431	5.59711	3.94513	0.705711	7.36368	21.0919	10.1369	30.0421	16.3582	12.9159	2.09133	1.59229	9.50275	5.76152	34.4356	23.9357	21.6361	3.13596	3.89536	14.417	6.56039	25.6811	11.8145	22.276	15.3557
Stalk2-98d	387	2.99592	3.07191	29.35	62.32	2.26217	11.4478	28.9092	11.5244	27.7385	12.3896	6.79211	1.19854	4.17245	21.6992	10.0452	33.2213	17.4637	10.9979	2.4002	1.76722	14.1655	7.93562	34.1628	21.9905	17.0052	2.97312	4.57704	16.247	6.97299	30.3051	13.1108	19.4575	9.32956
Vetch1	388.088	25.3376	3.65957	6.4553	36.6274	27.9201	7.27289	26.1814	10.1542	32.1896	13.9849	8.49723	1.71983	6.40153	24.6563	10.6653	33.0322	13.7744	9.2196	2.25076	4.48512	28.8741	11.7374	33.8659	12.1046	7.40398	1.52901	6.78898	16.4854	10.9214	28.585	16.72	15.4283	5.07106
Vetch2	454.365	19.0935	3.76986	8.05191	34.5407	34.544	8.797	37.632	12.164	24.9835	9.08373	6.06149	1.27822	6.92669	27.6177	11.504	30.1688	12.3751	8.76942	2.63822	3.9957	26.6884	10.8679	35.8102	12.8778	8.1117	1.64831	7.01808	16.6923	11.4544	26.7498	16.5283	15.9525	5.60453
Clover1	405.165	23.3277	3.92691	9.78566	38.132	24.8277	7.03507	23.8732	11.0268	31.6887	13.7106	10.1574	2.50811	7.78444	25.9081	11.1566	31.7975	12.3824	8.77267	2.19831	3.99297	25.8031	10.8211	37.017	12.8801	7.87226	1.61355	8.39671	16.3611	10.6068	27.1696	16.6529	15.0423	5.7705
Clover2	445.013	20.1781	4.15051	6.17522	33.33	36.1662	15.2503	29.5071	14.0815	22.783	10.2712	6.70523	1.40169	2.59322	26.976	12.8041	32.7035	11.8094	11.5277	1.58614	3.50815	26.127	11.9852	35.2242	12.7495	8.96893	1.43708	8.97159	19.8988	11.1596	27.3258	14.9882	13.0923	4.56373
Manure1	414.131	6.5917	3.84269	16.3292	46.448	26.7885	9.7685	25.9323	10.3984	29.6076	14.3166	8.09454	1.88206	5.65377	24.9937	10.801	32.3316	16.3422	7.51166	2.36604	2.15351	16.0137	25.6492	29.4221	15.1327	9.60708	2.02162	4.58674	18.7049	9.80501	31.8342	16.8457	13.6028	4.62065
Manure1-D	361.183	3.5662	1.86028	13.9575	51.0838	29.5322	10.9541	26.6711	9.56455	30.8056	12.9033	7.27715	1.82428	2.90377	20.2034	7.60905	41.4921	17.6117	7.71689	2.46303	1.94231	18.266	8.18177	40.8547	17.859	10.7125	2.18371	4.3872	18.2056	7.88248	32.1638	16.8928	14.9923	5.47584
Manure1-C	429.978	3.45896	2.9109	19.9992	38.3859	35.245	4.76143	24.3554	8.37752	34.8354	16.3266	9.30799	2.03568	4.99211	24.9563	9.83676	33.8075	15.859	8.20564	2.3426	2.02903	17.982	10.375	35.4103	19.1202	11.9426	3.14085	2.68634	13.5108	8.45043	27.4165	18.76	19.7176	9.4584
Manure1-D-C	295.211	3.6112	4.43992	21.1495	34.3963	36.4031	2.06598	14.6814	7.29794	40.8773	20.8049	11.6444	2.62812	2.85742	19.4445	8.80515	37.7592	18.6724	9.68901	2.77232	1.45682	14.9968	8.39522	33.2263	17.4089	21.7343	2.78169	3.20361	14.0612	8.68025	29.4602	20.0075	17.0339	7.55323
Mix1	334.283	4.24286	24.7216	12.6473	45.4797	12.9086	8.02468	25.0321	10.5487	30.9561	13.9286	9.78027	1.72953	5.70697	27.138	11.4895	31.2603	14.2944	8.18576	1.92501	2.19843	19.1611	9.57057	35.9809	18.0984	11.4682	3.52235	4.26323	19.4805	8.98662	29.6011	16.4442	15.7144	5.50994
Mix1-C1	323.614	2.50201	14.482	12.0425	35.9758	34.9977	4.35081	20.7015	8.5838	37.3586	16.7665	10.1508	2.08804	4.28841	29.6835	10.0154	31.4798	14.4795	7.84776	2.20549	2.64329	23.909	9.33329	35.3483	15.817	10.2517	2.69744	3.64073	17.2933	8.85158	28.5623	16.8693	17.9895	6.79324
Mix1-C2	308.073	2.54444	3.46172	15.4284	46.8376	31.7278	7.74869	26.4947	9.36781	31.2319	14.4467	8.89053	1.81969	3.40696	20.7265	8.52466	36.3045	18.0602	10.0711	2.90604	1.96615	18.9774	9.12778	36.5929	18.1196	11.7721	3.44405	3.63913	17.8343	8.2226	28.1966	15.711	18.7954	7.60096
Mix1-C3	312.55	2.22104	2.4172	15.8146	46.6821	32.8651	5.9437	21.9279	8.60352	35.1556	16.4137	9.86901	2.08647	2.48853	18.5397	7.76562	38.1629	19.399	10.5358	3.10846	2.08124	17.8554	9.06483	35.5858	19.1387	12.2831	3.9909	3.43025	17.7467	8.57914	28.1975	16.185	18.6057	7.25567
Mix2	358.244	4.18531	5.6121	16.1814	38.0898	35.9314	9.02975	25.1858	10.047	30.5006	14.5884	9.13259	1.51576	7.42209	26.1485	10.8566	31.5847	13.9093	8.2585	1.82037	2.95404	22.5597	10.2935	35.7192	15.8095	10.2304	2.43374	4.18392	18.4882	8.95874	29.0553	16.5984	16.6107	6.1047
Mix2-C1	339.867	2.82637	2.76243	10.5921	45.5113	38.3078	8.68707	24.3125	9.78358	32.329	14.4585	8.68983	1.73954	3.33649	21.9674	9.29453	35.8282	17.2259	9.72676	2.62075	2.11543	19.7192	9.62507	36.5296	17.5734	11.2304	3.20693	3.80772	18.8014	9.14925	29.3262	16.6541	16.417	5.84431
Mix2-C2	272.94	2.45459	3.07093	11.2693	40.4639	42.7413	4.26661	20.1748	8.17479	37.0335	17.421	10.6406	2.2887	2.80017	21.0412	8.66515	37.346	17.7302	9.8688	2.54853	2.02607	19.4383	9.33525	36.7217	17.694	11.5509	3.23382	4.11119	18.6735	9.04907	29.9688	17.2481	15.5997	5.34952
Mix2-C3	319.588	2.2917	2.5642	16.5289	41.2563	37.3589	4.35256	20.2137	8.33817	36.8776	17.4261	10.575	2.21686	2.70238	19.454	8.29434	37.2277	18.9287	10.3796	3.01322	2.01245	18.0486	9.24794	35.3311	18.8495	12.5681	3.94236	3.23064	17.2686	8.15422	27.2226	15.8605	19.8614	8.40206
Mix3	372.598	3.48541	4.16089	9.35943	44.9923	38.002	11.8418	24.5883	9.77747	30.1536	13.9064	8.21041	1.52203	9.76555	25.3718	11.1973	30.242	13.7169	7.86747	1.839	3.90397	24.6138	11.3509	33.511	15.1521	9.14541	2.32295	3.80428	17.9365	9.21869	28.282	16.7679	17.4037	6.58685
Mix3-C1	417.415	2.77286	2.34883	5.96845	50.4453	38.4646	18.5077	27.5153	10.2991	25.0342	10.8431	6.4919	1.3087	9.96713	22.8754	9.62919	32.6707	14.9301	8.10334	1.82417	3.4344	21.4363	10.4457	35.607	16.1374	10.3159	2.62324	4.65112	20.1002	10.3189	29.514	15.9136	14.778	4.72414
Mix3-C2	323.529	2.3115	2.83985	11.8127	42.3915	40.6444	5.85781	20.621	8.65535	35.2362	16.8734	10.5281	2.22814	5.10229	21.927	9.26804	35.7293	16.4564	9.15731	2.35973	2.01173	19.0588	9.59665	36.429	17.9895	11.5739	3.34035	4.024	18.0483	9.05081	29.7417	16.9872	16.3778	5.77018
Mix3-C3	343.42	2.32883	3.002	12.6594	51.6724	30.3374	7.11487	20.7818	9.112	33.8352	16.8583	10.1175	2.18041	6.11576	20.9973	8.92137	34.9124	16.9274	9.59462	2.53117	2.23885	19.0185	9.48903	36.578	17.9184	11.5291	3.2281	3.32879	16.9939	8.88066	27.252	16.2515	19.2727	8.02044
Mix4	338.261	4.05347	5.34455	14.2854	41.8858	34.4308	8.46433	24.5352	9.76095	31.9041	14.8447	8.88826	1.60246	6.52675	25.2866	11.1736	32.0018	14.4246	8.61539	1.97133	2.8977	22.0039	10.3154	36.0128	15.9362	10.3875	2.44657	3.90247	17.9309	8.70514	28.5669	16.1239	17.7842	6.98646
Mix4-C1	309.922	2.92008	3.10773	13.6973	42.802	37.4729	5.94764	21.7208	9.40296	34.8993	15.693	10.2098	2.12657	2.95784	20.7619	8.88817	37.1838	17.6959	9.91019	2.60222	2.11089	19.3257	9.64482	36.3144	17.7622	11.5194	3.32252	3.78265	18.8319	9.10116	29.2392	16.4316	16.6338	5.97965
Mix4-C2	287.534	2.65293	2.93943	15.3812	38.9437	40.0828	4.7538	20.3499	8.3543	36.7468	17.1844	10.3979	2.21291	2.6931	19.6422	8.43588	38.2475	18.2969	10.108	2.57644	2.64149	21.0602	10.3285	35.6929	16.6564	10.8362	2.78435	4.10206	18.6285	8.73565	29.9872	16.5197	16.2464	5.78059
Mix4-C3	297.671	2.43788	2.51516	19.1501	36.1084	39.7885	5.32935	20.7964	8.3907	36.4816	17.052	9.81204	2.13797	3.35082	20.252	8.3219	37.7506	17.9834	9.82637	2.51491	1.67166	17.2853	8.64703	37.8326	18.7907	12.1446	3.62818	3.64242	17.1897	8.81447	29.0038	17.6311	17.3237	6.39484
Biowaste1	402.8	15.7786	1.69621	7.72862	47.6277	27.1688	16.274	32.9145	13.1619	21.9456	8.8497	5.85564	0.998621	6.90915	25.1059	10.9707	32.0927	15.0132	8.55013	1.3582	3.66297	21.5994	11.3919	34.0239	16.7757	10.0477	2.49845	3.6054	14.3794	7.73502	33.5178	16.8626	18.6472	5.25251
Biowaste1-D	245.569	3.28415	1.83764	8.85434	31.7185	54.3054	10.5074	36.1899	10.2299	25.6893	10.1397	5.93886	1.30491	5.19462	22.1611	8.85374	33.4836	19.6825	8.00245	2.62197	2.87469	18.8301	11.22	33.4927	19.0435	11.0787	3.46039	4.74296	17.9525	7.7221	34.2552	18.0568	13.9709	3.29947
Biowaste1-C	303.386	2.29025	1.53954	12.2219	33.9283	50.02	6.91786	20.819	8.80476	34.0291	17.6549	9.94434	1.83002	2.84045	19.2368	7.91614	37.7788	20.3222	10.0263	1.8794	1.41929	13.5176	8.79039	34.7798	21.9675	14.5095	5.01582	3.45947	16.0874	9.0065	29.2726	18.5766	17.6444	5.95304
Biowaste1-D-C2	276.071	1.83032	1.85282	18.0399	29.0549	49.2221	3.87679	21.9445	8.90722	36.5149	17.0966	9.9982	1.66176	2.42034	18.2619	7.2112	39.0137	20.353	10.3156	2.42424	0.738308	10.1943	6.50591	34.5025	24.0374	16.5327	7.48897	3.33565	15.5835	8.20634	29.3656	18.5627	17.659	7.28729
Biowaste1-D-C1	269.774	1.22049	1.27613	8.59931	29.1385	59.7655	5.73275	23.3046	9.09672	34.7738	16.1127	9.17462	1.80478	2.598	17.5194	6.7324	37.7783	21.69	11.0507	2.63125	1.8888	15.2974	8.86068	35.4285	20.7044	13.6032	4.21695	3.89371	15.6142	7.43505	27.0837	15.385	26.4953	4.09302
Biowaste2	340.609	8.88397	3.84424	13.7477	42.6073	30.9168	19.5691	33.0752	12.2856	20.4561	8.98979	4.82975	0.794377	10.4152	24.9756	10.4335	33.4884	12.2	7.12682	1.36052	3.05361	18.536	10.5152	36.4019	17.414	11.0487	3.03047	5.93229	20.6695	8.40557	31.9529	15.4343	14.3234	3.28201
Biowaste2-D	348.731	1.21263	1.33507	7.29105	43.2848	46.8765	9.78471	24.1551	9.76324	31.3119	14.5153	8.59469	1.87509	5.03546	22.3386	9.3257	36.3181	16.2776	8.68839	2.01612	2.61259	18.8075	9.35244	39.7426	16.868	10.2575	2.35935	2.28632	18.1189	9.10527	21.1936	20.2861	18.5438	10.4661
Biowaste2-C	232.187	2.77327	2.67346	14.7548	39.7668	40.0317	5.49392	18.8022	8.1454	38.2171	17.7744	9.66769	1.89929	3.03526	18.6983	7.89139	38.5883	20.1466	9.61686	2.02326	1.6799	16.3235	9.09536	38.5213	19.3458	11.7641	3.2701	2.24341	19.6558	8.93436	20.7958	19.9053	18.1957	10.2696
Biowaste2-D-C2	234.683	1.75011	1.67826	14.1131	41.4695	40.989	5.47959	19.6818	8.86022	37.0056	16.8953	10.0049	2.07265	2.97685	17.5933	7.72491	37.1425	21.0644	11.0157	2.4824	1.66109	14.578	8.81621	36.922	20.8316	12.9564	4.23462	3.6562	17.0489	8.06467	29.035	16.7093	18.5181	6.96774
Biowaste2-D-C1	256.12	1.669	1.82638	9.19896	32.0921	55.2136	6.10302	23.4277	8.28301	35.5556	16.0345	8.84466	1.75149	2.02806	16.123	6.98558	39.4573	21.2038	11.323	2.87929	1.34266	14.8261	7.91252	38.8971	20.4187	12.5079	4.09509	4.67344	18.0492	8.38011	32.2509	17.4688	14.4691	4.70842
Biowaste3	289.647	10.0473	4.79877	18.2437	42.4475	24.4628	19.1787	37.4307	13.8628	18.1394	6.9887	3.6626	0.737063	7.07919	25.7721	12.7729	30.6865	13.6516	7.82373	2.21403	2.31754	14.5434	10.5742	31.1826	20.4339	14.9812	5.96711	4.84307	15.9786	9.88845	27.0577	17.9779	17.3634	6.89084
Biowaste3-D	258.352	12.1385	5.48898	6.90778	29.4327	46.032	27.4466	28.6685	11.7393	19.3456	7.68972	4.14491	0.965363	9.76088	25.949	11.0056	28.1142	13.9779	8.04721	3.14521	2.06931	13.5421	9.02573	33.6094	20.4414	14.8841	6.42795	4.68093	17.6095	8.09854	31.1726	17.4566	15.9015	5.08031
Biowaste4	346.955	22.0656	3.66322	10.7201	38.8919	24.6592	15.7605	32.9146	12.5497	21.7947	9.78431	6.21415	0.982052	9.76329	28.0427	11.0398	28.9548	13.7103	7.12318	1.36598	3.13267	17.2346	11.029	32.826	19.244	12.2992	4.2345	4.08564	14.2338	7.07192	37.3162	19.6164	14.7068	2.96929
Biowaste4-D	258.176	7.85019	5.22971	14.1878	25.7163	47.016	8.43109	27.5722	8.93661	30.7872	14.9919	8.05011	1.23081	7.32779	21.556	8.78574	32.7651	19.1722	8.60823	1.78481	2.46484	14.6759	10.2614	32.3882	21.2943	14.0145	4.90092	4.58829	16.5952	8.03545	31.8879	19.2255	14.7874	4.88036
Biowaste5	377.9	19.7409	6.20419	11.087	27.7685	35.1994	24.243	37.5832	14.7159	14.6567	5.24713	2.97468	0.579397	5.63655	23.5158	11.7503	30.9852	15.4859	9.56453	3.06171	2.05756	14.6966	11.073	29.6579	20.486	15.722	6.30705	5.62305	18.846	7.83857	31.7814	16.1659	16.4886	3.25648
Biowaste5-D	243.1	7.52681	4.15139	9.13045	16.5021	62.6892	14.8172	30.0971	10.2115	26.2421	10.9695	6.34499	1.31753	7.9534	20.9025	9.50256	30.9903	17.7173	10.4008	2.53313	1.45216	14.2147	9.77828	31.4286	20.6539	15.1312	7.34115	5.61031	16.8817	8.1407	30.8365	17.1134	17.6858	3.73169
Manure6	401.726	20.4325	3.79133	15.1247	43.6934	16.9581	13.6225	27.5253	12.1264	27.6447	10.8462	6.96786	1.26708	9.15732	32.5445	13.3266	26.2237	10.8787	6.17371	1.69547	5.16959	27.3586	13.4904	28.9655	14.1851	8.94808	1.88272	7.33763	18.5391	9.55943	28.4929	12.5592	16.4782	7.03359
Manure6-D	325.686	14.5955	2.68075	17.3663	31.2514	34.106	9.82629	30.4868	11.2531	28.9444	11.2368	6.54905	1.70363	10.3584	35.6147	13.0143	24.4762	9.85756	5.13032	1.54854	5.98307	28.9711	13.7678	28.703	13.1741	7.35334	2.04773	8.42742	18.377	9.92407	27.8676	14.751	14.2674	6.3855
Mix5	440.697	3.37719	4.72571	5.99758	56.5983	29.3012	25.8802	33.2784	11.8574	17.9499	6.79381	3.50538	0.734848	17.5342	30.0134	12.1798	23.6495	9.71537	5.98279	0.924998	4.85755	29.664	13.3203	31.0811	11.1701	8.88976	1.0172	4.14169	16.0863	10.7729	26.1158	17.2325	18.4144	7.23636
Mix5-C1	458.6	1.69891	2.35296	5.43052	57.0067	33.5109	19.5335	28.9136	11.4389	23.4815	9.73564	5.74012	1.15685	27.0856	24.1925	10.154	22.5029	9.13762	5.74698	1.18047	6.17135	24.3234	13.311	32.0818	13.4227	9.17022	1.51955	4.47016	18.9679	11.7404	27.1597	16.311	16.341	5.00979
Mix5-C2	450.751	2.0476	2.38754	3.51815	64.8017	27.245	20.876	32.9627	12.6277	20.118	7.62986	4.85265	0.933052	14.6816	23.4362	11.2815	28.0465	13.1772	8.11985	1.25731	5.88576	25.5478	13.5031	31.2735	13.3226	9.04413	1.42311	4.56552	19.398	10.513	28.4269	16.3053	15.5206	5.27067
Mix5-C3	445.395	2.24127	3.04211	5.72441	69.4572	19.535	16.7779	29.7083	12.5186	23.946	10.0924	5.86859	1.0883	14.0332	26.9803	11.996	26.9305	11.605	7.07318	1.38182	4.60359	25.6211	14.3882	31.759	12.7626	9.33684	1.52871	4.49352	19.7305	10.7056	26.0974	15.3961	17.1774	6.39934
Mix6	422.855	4.86714	29.691	12.5014	46.518	6.42248	10.5572	35.409	10.2709	24.482	10.3784	7.76258	1.13988	9.77538	31.6943	12.4832	27.0848	11.0603	6.37441	1.52753	4.0622	25.2689	11.3413	34.0164	14.3469	9.03804	1.92628	4.08153	18.5555	9.33022	26.1935	15.2127	18.8723	7.75423
Mix6-C1	389.677	4.07045	17.7144	14.3629	46.6685	17.1837	12.1008	31.2899	10.6627	26.3126	11.1564	7.08878	1.38886	4.00228	24.1502	10.7313	32.1768	15.4409	10.6041	2.89437	2.79469	23.3842	10.3442	35.4238	15.4326	10.2344	2.38607	3.45824	18.1422	9.63077	26.8822	16.4011	18.3793	7.10618
Mix6-C2	392.233	2.85305	4.12939	17.5915	52.4859	22.9401	5.05126	23.9973	9.0729	34.0193	15.7033	10.1809	1.97494	3.75941	22.1979	9.32867	34.4654	17.1679	10.2662	2.8146	2.39548	21.3027	10.2952	35.0013	16.64	11.4663	2.89899	3.01948	17.7244	8.41793	22.341	14.5966	22.619	11.2816
Mix6-C3	321.245	2.77812	2.94548	20.2868	48.5165	25.4731	4.66827	20.6259	8.34157	36.2753	17.2536	10.6355	2.19983	3.04023	20.4652	8.54284	36.6085	18.3436	10.1677	2.83194	2.24108	18.6993	9.51767	34.6665	18.4408	12.61	3.82462	2.95593	16.5616	8.32464	25.0872	15.8096	21.5069	9.75414
Mix7	401.304	17.9017	8.68309	12.4135	26.7751	34.2266	21.4771	32.1946	13.0872	16.7756	9.1276	6.61266	0.725295	7.59507	26.818	18.2914	24.0017	12.8288	8.40835	2.05666	6.06354	27.6312	13.8753	27.1239	13.1257	9.83133	2.34908	4.63862	13.8345	10.0835	20.8668	17.8257	22.0268	10.724
Mix7-C1	412.944	12.1744	6.03933	10.933	60.4228	10.4304	15.5789	41.0704	16.4092	17.765	6.27882	2.346	0.551624	19.8756	34.159	13.7353	18.7613	7.98698	4.45649	1.02535	6.43698	29.3983	12.3173	30.3075	10.6103	9.81418	1.11541	5.8155	17.3551	12.3622	26.21	16.6101	15.7973	5.84986
Mix7-C2	436.576	10.6488	6.26584	20.9817	25.353	36.7506	14.5517	25.9089	12.2975	24.0731	13.1063	9.02322	1.03935	4.75844	19.4485	11.2521	32.6261	17.161	11.2716	3.48228	2.70584	17.0174	10.851	32.006	18.6233	14.2295	4.567	0.579336	5.31001	3.96695	12.4845	10.7135	26.9585	39.9872
Mix7-C3	417.984	6.15036	9.00339	15.0019	31.5031	38.3412	11.419	25.9169	13.3207	26.918	13.019	8.03535	1.37096	3.49368	17.9611	11.348	33.5931	18.0699	11.6531	3.88118	0.104133	3.56452	5.71501	15.9604	20.1028	31.11	23.4432	0.518929	4.06728	3.38276	9.04357	11.1771	27.9994	43.811
Mix9	372.172	8.06285	6.68998	15.6443	34.0372	35.5656	20.7153	26.9272	12.999	20.2582	10.6828	7.46848	0.949087	10.6186	28.8054	14.262	24.0916	11.4843	8.72753	2.01053	6.89541	24.303	13.6225	29.4013	13.874	10.0868	1.81689	3.27154	14.6262	8.59651	22.9328	17.0041	22.3654	11.2034
Mix9-D-C1	342.541	7.80214	6.60111	18.0415	41.3641	26.1911	6.31221	23.3611	11.1702	31.1748	16.2036	10.1747	1.60334	6.6109	23.7642	10.9214	30.6179	15.7147	9.65574	2.71518	2.79475	20.871	11.0326	34.573	16.3049	11.9631	2.46061	3.24812	12.3295	9.67464	26.3981	20.3502	19.2622	8.73739
Mix9-D-C2	356.131	6.06153	5.05795	15.368	24.8443	48.6682	7.9339	23.1876	10.497	31.5053	15.3295	9.83403	1.71261	3.97314	21.9625	11.967	32.9906	16.1692	10.4397	2.49787	2.60507	20.3691	11.0504	35.2759	16.7837	11.5226	2.39323	3.19552	12.5522	8.92755	27.219	19.5265	19.6076	8.97169
Mix9-D-C3	353.312	3.08769	5.34746	18.8152	20.2136	52.5361	7.15942	22.5206	10.3687	33.4396	15.0457	9.3181	2.14791	4.24131	21.4769	10.3665	33.1952	16.9973	10.7204	3.0024	2.88549	19.8329	10.9126	34.6097	17.2708	11.5711	2.91744	2.85555	11.3462	9.69048	25.8288	21.0434	19.68	9.55558

## Sheet: Anerobic digestion
OM_TC:	The total carbon content (mg·g-1 DM)
SPOM_AC:	The apportionment of carbon in Soluble fraction from Particular extractable Organic Matter (%)
REOM_AC:	The apportionment of carbon in Readily Extractable Organic Matter (%)
SEOM_AC:	The apportionment of carbon in Slowly Extractable Organic Matter (%)
PEOM_AC:	The apportionment of carbon in Poorly Extractable Organic Matter (%)
NEOM_AC:	The apportionment of carbon in Non-Extractable Organic Matter (%)
SPOM_Pf(I-VII):	The fluorescence proportions (Pf) of seven zones (I-VII) in Soluble fraction from Particular extractable Organic Matter (%)
REOM_Pf(I-VII):	The fluorescence proportions (Pf) of seven zones (I-VII) in Readily Extractable Organic Matter (%)
SEOM_Pf(I-VII):	The fluorescence proportions (Pf) of seven zones (I-VII) in Slowly Extractable Organic Matter (%)
PEOM_Pf(I-VII):	The fluorescence proportions (Pf) of seven zones (I-VII) in Poorly Extractable Organic Matter (%)
HRT:	Hydraulic retention time (day)
in:	Waste before anaerobic digestion
out:	Solid digestate or compost after anaerobic digestion
Sample name_input	HRT	OM_TC_in	SPOM_AC_in	REOM_AC_in	SEOM_AC_in	PEOM_AC_in	NEOM_AC_in	SPOM_Pf(I)_in	SPOM_Pf(II)_in	SPOM_Pf(III)_in	SPOM_Pf(IV)_in	SPOM_Pf(V)_in	SPOM_Pf(VI)_in	SPOM_Pf(VII)_in	REOM_Pf(I)_in	REOM_Pf(II)_in	REOM_Pf(III)_in	REOM_Pf(IV)_in	REOM_Pf(V)_in	REOM_Pf(VI)_in	REOM_Pf(VII)_in	SEOM_Pf(I)_in	SEOM_Pf(II)_in	SEOM_Pf(III)_in	SEOM_Pf(IV)_in	SEOM_Pf(V)_in	SEOM_Pf(VI)_in	SEOM_Pf(VII)_in	PEOM_Pf(I)_in	PEOM_Pf(II)_in	PEOM_Pf(III)_in	PEOM_Pf(IV)_in	PEOM_Pf(V)_in	PEOM_Pf(VI)_in	PEOM_Pf(VII)_in	Sample name_output	OM_TC_out	SPOM_AC_out	REOM_AC_out	SEOM_AC_out	PEOM_AC_out	NEOM_AC_out	SPOM_Pf(I)_out	SPOM_Pf(II)_out	SPOM_Pf(III)_out	SPOM_Pf(IV)_out	_outSPOM_Pf(V)	SPOM_Pf(VI)_out	SPOM_Pf(VII)_out
Manure1	70	414.131	6.5917	3.84269	16.3292	46.448	26.7885	9.7685	25.9323	10.3984	29.6076	14.3166	8.09454	1.88206	5.65377	24.9937	10.801	32.3316	16.3422	7.51166	2.36604	2.61245	19.4265	9.80412	35.6923	18.3577	11.6545	2.45245	4.58674	18.7049	9.80501	31.8342	16.8457	13.6028	4.62065	Manure1-D	361.183	3.5662	1.86028	13.9575	51.0838	29.5322	10.9541	26.6711	9.56455	30.8056	12.9033	7.27715	1.82428
Biowaste2	21	340.609	8.88397	3.84424	13.7477	42.6073	30.9168	19.5691	33.0752	12.2856	20.4561	8.98979	4.82975	0.794377	10.4152	24.9756	10.4335	33.4884	12.2	7.12682	1.36052	3.05361	18.536	10.5152	36.4019	17.414	11.0487	3.03047	5.93229	20.6695	8.40557	31.9529	15.4343	14.3234	3.28201	Biowaste2-D	348.731	1.21263	1.33507	7.29105	43.2848	46.8765	9.78471	24.1551	9.76324	31.3119	14.5153	8.59469	1.87509
Biowaste1	28	402.8	15.7786	1.69621	7.72862	47.6277	27.1688	16.274	32.9145	13.1619	21.9456	8.8497	5.85564	0.998621	6.90915	25.1059	10.9707	32.0927	15.0132	8.55013	1.3582	3.66297	21.5994	11.3919	34.0239	16.7757	10.0477	2.49845	3.6054	14.3794	7.73502	33.5178	16.8626	18.6472	5.25251	Biowaste1-D	245.569	3.28415	1.83764	8.85434	31.7185	54.3054	10.5074	36.1899	10.2299	25.6893	10.1397	5.93886	1.30491
Manure2	56	448.569	5.03246	2.68357	15.0558	57.1434	20.0848	10.1963	28.126	11.8111	26.8849	12.9478	8.0091	2.02485	7.18069	25.2454	10.9454	31.2717	14.1042	8.84494	2.40765	2.93382	18.2478	9.82178	34.5519	19.0583	12.8196	2.56673	4.09681	15.5955	6.99018	26.1356	12.7043	20.4729	14.0048	Manure2-D	395.866	7.68681	2.31698	18.1856	39.2283	32.5824	9.40549	25.4251	9.89516	31.5619	13.9147	7.98036	1.81724
Manure3	56	431.032	6.61265	2.60483	18.2065	51.4743	21.1017	12.8788	25.0263	10.6966	28.5793	13.0687	7.94695	1.8033	5.8254	22.3598	9.86082	33.3638	15.8363	9.6772	3.07671	2.7227	17.0241	9.50893	33.7634	19.9088	13.8798	3.19218	4.2112	16.9688	7.29456	26.185	12.3307	20.8885	12.1212	Manure3-D	390.581	6.94865	1.99294	18.8419	39.8059	32.4105	7.53239	23.0552	9.46834	34.0735	15.1361	8.82795	1.90652
Manure4_2	56	426.919	5.23099	2.91046	18.8623	54.1793	18.817	9.48983	26.9063	12.1319	28.3877	13.256	8.00032	1.82797	6.48854	25.6081	10.9633	30.6388	14.6679	8.97888	2.65441	2.65171	16.7586	9.48664	33.6546	20.0497	14.3585	3.04023	4.24858	16.7581	6.89316	27.452	12.4151	19.5527	12.6804	Manure4-D2	420.246	11.1724	2.55931	13.8788	46.9962	25.3933	10.2661	25.6148	10.0025	30.8642	13.9466	7.54528	1.7606
Manure4_1	29	426.919	5.23099	2.91046	18.8623	54.1793	18.817	9.48983	26.9063	12.1319	28.3877	13.256	8.00032	1.82797	6.48854	25.6081	10.9633	30.6388	14.6679	8.97888	2.65441	2.65171	16.7586	9.48664	33.6546	20.0497	14.3585	3.04023	4.24858	16.7581	6.89316	27.452	12.4151	19.5527	12.6804	Manure4-D1	414.999	6.79489	2.90946	18.7724	44.7079	26.8153	14.1535	27.8535	11.1802	26.4006	11.8064	6.99114	1.61451
Manure5	56	447.972	7.28341	3.47182	16.9233	56.8687	15.4528	13.6033	36.6889	13.6294	20.9457	8.78184	5.31796	1.03279	5.67515	20.7969	9.53156	31.9465	18.4443	11.3089	2.29663	2.68595	16.4178	9.11223	33.7242	20.0952	15.0925	2.87216	4.63558	18.8312	7.77372	29.1155	12.7482	17.9387	8.95712	Manure5-D	400.479	5.47387	2.68736	20.0116	41.6483	30.1789	8.47076	24.0482	9.42839	32.849	14.7588	8.62091	1.82398
Straw	56	455.757	5.97758	2.54936	14.9443	58.1478	18.3809	16.3372	31.0303	13.344	22.1897	9.81758	6.39203	0.889096	11.4765	26.2068	12.8586	26.0801	12.6794	8.5022	2.19646	2.25642	13.5144	7.82516	33.3418	21.8762	18.2772	2.90893	4.49489	21.3539	7.87681	32.2771	12.816	14.9289	6.25246	Straw-D	420.781	10.0057	2.35119	15.6813	43.2342	28.7276	10.093	24.1515	9.4262	31.6837	14.5974	8.12965	1.91864
Manure6	70	401.726	20.4325	3.79133	15.1247	43.6934	16.9581	13.6225	27.5253	12.1264	27.6447	10.8462	6.96786	1.26708	9.15732	32.5445	13.3266	26.2237	10.8787	6.17371	1.69547	5.16959	27.3586	13.4904	28.9655	14.1851	8.94808	1.88272	7.33763	18.5391	9.55943	28.4929	12.5592	16.4782	7.03359	Manure6-D	325.686	14.5955	2.68075	17.3663	31.2514	34.106	9.82629	30.4868	11.2531	28.9444	11.2368	6.54905	1.70363
Stalk1	50	404.272	16.4801	5.49792	18.6083	59.4137	0	21.6252	39.8657	16.1534	14.1594	5.3187	2.39238	0.485178	7.24791	24.044	12.3537	28.4282	15.9472	9.6245	2.35452	1.65702	9.51032	6.66477	34.0187	23.875	20.7526	3.52152	5.89447	21.3975	8.03941	30.2485	11.6263	16.4562	6.33758	Stalk1-D	387.823	6.86782	11.6673	59.4941	18.7679	3.20287	24.3666	27.7128	14.4763	19.9281	8.53302	4.13521	0.848052
Stalk2	98	422	3.86567	4.88789	20.9586	64.0669	6.22092	24.1434	36.1006	15.165	14.3431	5.59711	3.94513	0.705711	7.36368	21.0919	10.1369	30.0421	16.3582	12.9159	2.09133	1.59229	9.50275	5.76152	34.4356	23.9357	21.6361	3.13596	3.89536	14.417	6.56039	25.6811	11.8145	22.276	15.3557	Stalk2-98d	387	2.99592	3.07191	29.35	62.32	2.26217	11.4478	28.9092	11.5244	27.7385	12.3896	6.79211	1.19854
Biowaste3	21	289.647	10.0473	4.79877	18.2437	42.4475	24.4628	19.1787	37.4307	13.8628	18.1394	6.9887	3.6626	0.737063	7.07919	25.7721	12.7729	30.6865	13.6516	7.82373	2.21403	2.31754	14.5434	10.5742	31.1826	20.4339	14.9812	5.96711	4.84307	15.9786	9.88845	27.0577	17.9779	17.3634	6.89084	Biowaste3-D	258.352	12.1385	5.48898	6.90778	29.4327	46.032	27.4466	28.6685	11.7393	19.3456	7.68972	4.14491	0.965363
Biowaste4	28	346.955	22.0656	3.66322	10.7201	38.8919	24.6592	15.7605	32.9146	12.5497	21.7947	9.78431	6.21415	0.982052	9.76329	28.0427	11.0398	28.9548	13.7103	7.12318	1.36598	3.13267	17.2346	11.029	32.826	19.244	12.2992	4.2345	4.08564	14.2338	7.07192	37.3162	19.6164	14.7068	2.96929	Biowaste4-D	258.176	7.85019	5.22971	14.1878	25.7163	47.016	8.43109	27.5722	8.93661	30.7872	14.9919	8.05011	1.23081
Biowaste5	20	377.9	19.7409	6.20419	11.087	27.7685	35.1994	24.243	37.5832	14.7159	14.6567	5.24713	2.97468	0.579397	5.63655	23.5158	11.7503	30.9852	15.4859	9.56453	3.06171	2.05756	14.6966	11.073	29.6579	20.486	15.722	6.30705	5.62305	18.846	7.83857	31.7814	16.1659	16.4886	3.25648	Biowaste5-D	243.1	7.52681	4.15139	9.13045	16.5021	62.6892	14.8172	30.0971	10.2115	26.2421	10.9695	6.34499	1.31753
Mix10_1	75	409.578	45.4777	13.39	7.75973	33.3725	0	2.97684	20.3371	8.36557	38.0974	17.5972	10.3992	2.22672	4.5793	19.278	9.91634	27.7144	20.2084	11.5429	6.76061	1.09361	8.79836	9.91316	22.3228	23.2369	22.9845	11.6507	0.136464	8.55178	6.04145	12.5716	16.3498	30.7952	25.5537	Mix10-D1	416.723	12.1713	4.88234	10.1986	18.0938	54.6539	17.792	25.1786	11.0831	26.8195	11.6072	6.36677	1.15286
Mix10_2	75	409.578	45.4777	13.39	7.75973	33.3725	0	2.97684	20.3371	8.36557	38.0974	17.5972	10.3992	2.22672	4.5793	19.278	9.91634	27.7144	20.2084	11.5429	6.76061	1.09361	8.79836	9.91316	22.3228	23.2369	22.9845	11.6507	0.136464	8.55178	6.04145	12.5716	16.3498	30.7952	25.5537	Mix10-D2	387.36	16.178	4.28532	10.9879	20.2684	48.2803	16.2468	25.083	10.1816	28.1805	13.0429	5.95816	1.30708
Mix10_3	75	409.578	45.4777	13.39	7.75973	33.3725	0	2.97684	20.3371	8.36557	38.0974	17.5972	10.3992	2.22672	4.5793	19.278	9.91634	27.7144	20.2084	11.5429	6.76061	1.09361	8.79836	9.91316	22.3228	23.2369	22.9845	11.6507	0.136464	8.55178	6.04145	12.5716	16.3498	30.7952	25.5537	Mix10-D3	364.122	14.486	4.60432	11.7562	20.3599	48.7936	9.1292	24.3499	9.48433	32.1484	14.4988	8.675	1.71425
Sludge1_1	20	381.207	21.729	11.945	25.0523	14.9012	26.3725	20.8149	34.5496	14.5489	19.0861	6.72252	3.53957	0.738346	16.6977	39.1309	15.2591	17.3773	6.61344	4.03519	0.886316	6.1366	23.3277	19.4036	23.4084	14.3765	10.1215	3.2257	8.93973	19.6573	12.6794	28.0981	14.859	12.0334	3.73294	Sludge1-D1	348.795	12.4581	5.78671	28.4075	9.70346	43.6443	19.7917	32.4553	14.301	20.4186	7.67818	4.44568	0.909547
Sludge1_2	20	381.207	21.729	11.945	25.0523	14.9012	26.3725	20.8149	34.5496	14.5489	19.0861	6.72252	3.53957	0.738346	16.6977	39.1309	15.2591	17.3773	6.61344	4.03519	0.886316	6.1366	23.3277	19.4036	23.4084	14.3765	10.1215	3.2257	8.93973	19.6573	12.6794	28.0981	14.859	12.0334	3.73294	Sludge1-D2	380.924	17.6965	9.02954	23.8338	18.2191	31.221	24.413	33.1036	11.7141	19.881	6.28148	3.87831	0.728622
Sludge1_3	20	381.207	21.729	11.945	25.0523	14.9012	26.3725	20.8149	34.5496	14.5489	19.0861	6.72252	3.53957	0.738346	16.6977	39.1309	15.2591	17.3773	6.61344	4.03519	0.886316	6.1366	23.3277	19.4036	23.4084	14.3765	10.1215	3.2257	8.93973	19.6573	12.6794	28.0981	14.859	12.0334	3.73294	Sludge1-D3	340.401	7.7202	7.62613	26.4741	11.2166	46.963	18.0945	34.9967	13.1717	20.5555	7.64257	4.53714	1.00195
Sludge1_4	15	381.207	21.729	11.945	25.0523	14.9012	26.3725	20.8149	34.5496	14.5489	19.0861	6.72252	3.53957	0.738346	16.6977	39.1309	15.2591	17.3773	6.61344	4.03519	0.886316	6.1366	23.3277	19.4036	23.4084	14.3765	10.1215	3.2257	8.93973	19.6573	12.6794	28.0981	14.859	12.0334	3.73294	Sludge1-D4	268.083	12.858	5.90557	16.9255	25.0855	39.2254	15.0118	28.6391	11.2757	26.5575	10.8267	6.44719	1.24193
Sludge2	20	344.549	7.2871	14.4223	21.2025	19.2989	37.7892	14.4537	34.9311	21.0915	17.2177	8.28353	3.30648	0.715999	18.3812	35.1614	21.0043	14.2975	7.10163	3.42028	0.633712	5.5144	27.4821	15.5582	28.2848	11.873	10.4131	0.874318	4.27195	17.3676	12.1832	25.4793	17.1781	17.2751	6.24474	Sludge2-D	295.2	3.37681	7.68226	20.577	22.1063	46.2576	11.6382	30.5582	13.3143	25.4101	11.4403	6.29245	1.34651
[truncated: 21 more columns]

## Sheet: Composting
OM_TC:	The total carbon content (mg·g-1 DM)
SPOM_AC:	The apportionment of carbon in Soluble fraction from Particular extractable Organic Matter (%)
REOM_AC:	The apportionment of carbon in Readily Extractable Organic Matter (%)
SEOM_AC:	The apportionment of carbon in Slowly Extractable Organic Matter (%)
PEOM_AC:	The apportionment of carbon in Poorly Extractable Organic Matter (%)
NEOM_AC:	The apportionment of carbon in Non-Extractable Organic Matter (%)
SPOM_Pf(I-VII):	The fluorescence proportions (Pf) of seven zones (I-VII) in Soluble fraction from Particular extractable Organic Matter (%)
REOM_Pf(I-VII):	The fluorescence proportions (Pf) of seven zones (I-VII) in Readily Extractable Organic Matter (%)
SEOM_Pf(I-VII):	The fluorescence proportions (Pf) of seven zones (I-VII) in Slowly Extractable Organic Matter (%)
PEOM_Pf(I-VII):	The fluorescence proportions (Pf) of seven zones (I-VII) in Poorly Extractable Organic Matter (%)
DC:	Duration of composting (day)
in:	Waste or solid digestate before compoting
out:	Compost after composting
Sample name_input	DC	OM_TC_in	SPOM_AC_in	REOM_AC_in	SEOM_AC_in	PEOM_AC_in	NEOM_AC_in	SPOM_Pf(I)_in	SPOM_Pf(II)_in	SPOM_Pf(III)_in	SPOM_Pf(IV)_in	SPOM_Pf(V)_in	SPOM_Pf(VI)_in	SPOM_Pf(VII)_in	REOM_Pf(I)_in	REOM_Pf(II)_in	REOM_Pf(III)_in	REOM_Pf(IV)_in	REOM_Pf(V)_in	REOM_Pf(VI)_in	REOM_Pf(VII)_in	SEOM_Pf(I)_in	SEOM_Pf(II)_in	SEOM_Pf(III)_in	SEOM_Pf(IV)_in	SEOM_Pf(V)_in	SEOM_Pf(VI)_in	SEOM_Pf(VII)_in	PEOM_Pf(I)_in	PEOM_Pf(II)_in	PEOM_Pf(III)_in	PEOM_Pf(IV)_in	PEOM_Pf(V)_in	PEOM_Pf(VI)_in	PEOM_Pf(VII)_in	Sample name_output	OM_TC_out	SPOM_AC_out	REOM_AC_out	SEOM_AC_out	PEOM_AC_out	NEOM_AC_out	SPOM_Pf(I)_out	SPOM_Pf(II)_out	SPOM_Pf(III)_out	SPOM_Pf(IV)_out	_outSPOM_Pf(V)	SPOM_Pf(VI)_out	SPOM_Pf(VII)_out
Manure1	56	414.131	6.5917	3.84269	16.3292	46.448	26.7885	9.7685	25.9323	10.3984	29.6076	14.3166	8.09454	1.88206	5.65377	24.9937	10.801	32.3316	16.3422	7.51166	2.36604	2.61245	19.4265	9.80412	35.6923	18.3577	11.6545	2.45245	4.58674	18.7049	9.80501	31.8342	16.8457	13.6028	4.62065	Manure1-C	429.978	3.45896	2.9109	19.9992	38.3859	35.245	4.76143	24.3554	8.37752	34.8354	16.3266	9.30799	2.03568
Manure1-D	56	361.183	3.5662	1.86028	13.9575	51.0838	29.5322	10.9541	26.6711	9.56455	30.8056	12.9033	7.27715	1.82428	2.90377	20.2034	7.60905	41.4921	17.6117	7.71689	2.46303	1.94231	18.266	8.18177	40.8547	17.859	10.7125	2.18371	4.3872	18.2056	7.88248	32.1638	16.8928	14.9923	5.47584	Manure1-D-C	295.211	3.6112	4.43992	21.1495	34.3963	36.4031	2.06598	14.6814	7.29794	40.8773	20.8049	11.6444	2.62812
Biowaste2	50	340.609	8.88397	3.84424	13.7477	42.6073	30.9168	19.5691	33.0752	12.2856	20.4561	8.98979	4.82975	0.794377	10.4152	24.9756	10.4335	33.4884	12.2	7.12682	1.36052	3.05361	18.536	10.5152	36.4019	17.414	11.0487	3.03047	5.93229	20.6695	8.40557	31.9529	15.4343	14.3234	3.28201	Biowaste2-C	232.187	2.77327	2.67346	14.7548	39.7668	40.0317	5.49392	18.8022	8.1454	38.2171	17.7744	9.66769	1.89929
Biowaste2-D_2	50	348.731	1.21263	1.33507	7.29105	43.2848	46.8765	9.78471	24.1551	9.76324	31.3119	14.5153	8.59469	1.87509	5.03546	22.3386	9.3257	36.3181	16.2776	8.68839	2.01612	2.61259	18.8075	9.35244	39.7426	16.868	10.2575	2.35935	2.47576	11.3346	9.85969	22.9496	21.9669	20.0802	11.3332	Biowaste2-D-C2	234.683	1.75011	1.67826	14.1131	41.4695	40.989	5.47959	19.6818	8.86022	37.0056	16.8953	10.0049	2.07265
Biowaste2-D_1	77	348.731	1.21263	1.33507	7.29105	43.2848	46.8765	9.78471	24.1551	9.76324	31.3119	14.5153	8.59469	1.87509	5.03546	22.3386	9.3257	36.3181	16.2776	8.68839	2.01612	2.61259	18.8075	9.35244	39.7426	16.868	10.2575	2.35935	2.47576	11.3346	9.85969	22.9496	21.9669	20.0802	11.3332	Biowaste2-D-C1	256.12	1.669	1.82638	9.19896	32.0921	55.2136	6.10302	23.4277	8.28301	35.5556	16.0345	8.84466	1.75149
Biowaste1	50	402.8	15.7786	1.69621	7.72862	47.6277	27.1688	16.274	32.9145	13.1619	21.9456	8.8497	5.85564	0.998621	6.90915	25.1059	10.9707	32.0927	15.0132	8.55013	1.3582	3.66297	21.5994	11.3919	34.0239	16.7757	10.0477	2.49845	3.6054	14.3794	7.73502	33.5178	16.8626	18.6472	5.25251	Biowaste1-C	303.386	2.29025	1.53954	12.2219	33.9283	50.02	6.91786	20.819	8.80476	34.0291	17.6549	9.94434	1.83002
Biowaste1-D_2	28	245.569	3.28415	1.83764	8.85434	31.7185	54.3054	10.5074	36.1899	10.2299	25.6893	10.1397	5.93886	1.30491	5.19462	22.1611	8.85374	33.4836	19.6825	8.00245	2.62197	2.87469	18.8301	11.22	33.4927	19.0435	11.0787	3.46039	4.74296	17.9525	7.7221	34.2552	18.0568	13.9709	3.29947	Biowaste1-D-C2	276.071	1.83032	1.85282	18.0399	29.0549	49.2221	3.87679	21.9445	8.90722	36.5149	17.0966	9.9982	1.66176
Biowaste1-D_1	50	245.569	3.28415	1.83764	8.85434	31.7185	54.3054	10.5074	36.1899	10.2299	25.6893	10.1397	5.93886	1.30491	5.19462	22.1611	8.85374	33.4836	19.6825	8.00245	2.62197	2.87469	18.8301	11.22	33.4927	19.0435	11.0787	3.46039	4.74296	17.9525	7.7221	34.2552	18.0568	13.9709	3.29947	Biowaste1-D-C1	269.774	1.22049	1.27613	8.59931	29.1385	59.7655	5.73275	23.3046	9.09672	34.7738	16.1127	9.17462	1.80478
Mix5_1	14	440.697	3.37719	4.72571	5.99758	56.5983	29.3012	25.8802	33.2784	11.8574	17.9499	6.79381	3.50538	0.734848	17.5342	30.0134	12.1798	23.6495	9.71537	5.98279	0.924998	4.85755	29.664	13.3203	31.0811	11.1701	8.88976	1.0172	4.14169	16.0863	10.7729	26.1158	17.2325	18.4144	7.23636	Mix5-C1	458.6	1.69891	2.35296	5.43052	57.0067	33.5109	19.5335	28.9136	11.4389	23.4815	9.73564	5.74012	1.15685
Mix5_2	42	440.697	3.37719	4.72571	5.99758	56.5983	29.3012	25.8802	33.2784	11.8574	17.9499	6.79381	3.50538	0.734848	17.5342	30.0134	12.1798	23.6495	9.71537	5.98279	0.924998	4.85755	29.664	13.3203	31.0811	11.1701	8.88976	1.0172	4.14169	16.0863	10.7729	26.1158	17.2325	18.4144	7.23636	Mix5-C2	450.751	2.0476	2.38754	3.51815	64.8017	27.245	20.876	32.9627	12.6277	20.118	7.62986	4.85265	0.933052
Mix5_3	84	440.697	3.37719	4.72571	5.99758	56.5983	29.3012	25.8802	33.2784	11.8574	17.9499	6.79381	3.50538	0.734848	17.5342	30.0134	12.1798	23.6495	9.71537	5.98279	0.924998	4.85755	29.664	13.3203	31.0811	11.1701	8.88976	1.0172	4.14169	16.0863	10.7729	26.1158	17.2325	18.4144	7.23636	Mix5-C3	445.395	2.24127	3.04211	5.72441	69.4572	19.535	16.7779	29.7083	12.5186	23.946	10.0924	5.86859	1.0883
Mix6_1	14	422.855	4.86714	29.691	12.5014	46.518	6.42248	10.5572	35.409	10.2709	24.482	10.3784	7.76258	1.13988	9.77538	31.6943	12.4832	27.0848	11.0603	6.37441	1.52753	4.0622	25.2689	11.3413	34.0164	14.3469	9.03804	1.92628	4.08153	18.5555	9.33022	26.1935	15.2127	18.8723	7.75423	Mix6-C1	389.677	4.07045	17.7144	14.3629	46.6685	17.1837	12.1008	31.2899	10.6627	26.3126	11.1564	7.08878	1.38886
Mix6_2	42	422.855	4.86714	29.691	12.5014	46.518	6.42248	10.5572	35.409	10.2709	24.482	10.3784	7.76258	1.13988	9.77538	31.6943	12.4832	27.0848	11.0603	6.37441	1.52753	4.0622	25.2689	11.3413	34.0164	14.3469	9.03804	1.92628	4.08153	18.5555	9.33022	26.1935	15.2127	18.8723	7.75423	Mix6-C2	392.233	2.85305	4.12939	17.5915	52.4859	22.9401	5.05126	23.9973	9.0729	34.0193	15.7033	10.1809	1.97494
Mix6_3	84	422.855	4.86714	29.691	12.5014	46.518	6.42248	10.5572	35.409	10.2709	24.482	10.3784	7.76258	1.13988	9.77538	31.6943	12.4832	27.0848	11.0603	6.37441	1.52753	4.0622	25.2689	11.3413	34.0164	14.3469	9.03804	1.92628	4.08153	18.5555	9.33022	26.1935	15.2127	18.8723	7.75423	Mix6-C3	321.245	2.77812	2.94548	20.2868	48.5165	25.4731	4.66827	20.6259	8.34157	36.2753	17.2536	10.6355	2.19983
Mix1_1	14	334.283	4.24286	24.7216	12.6473	45.4797	12.9086	8.02468	25.0321	10.5487	30.9561	13.9286	9.78027	1.72953	5.70697	27.138	11.4895	31.2603	14.2944	8.18576	1.92501	2.19843	19.1611	9.57057	35.9809	18.0984	11.4682	3.52235	4.26323	19.4805	8.98662	29.6011	16.4442	15.7144	5.50994	Mix1-C1	323.614	2.50201	14.482	12.0425	35.9758	34.9977	4.35081	20.7015	8.5838	37.3586	16.7665	10.1508	2.08804
Mix1_2	42	334.283	4.24286	24.7216	12.6473	45.4797	12.9086	8.02468	25.0321	10.5487	30.9561	13.9286	9.78027	1.72953	5.70697	27.138	11.4895	31.2603	14.2944	8.18576	1.92501	2.19843	19.1611	9.57057	35.9809	18.0984	11.4682	3.52235	4.26323	19.4805	8.98662	29.6011	16.4442	15.7144	5.50994	Mix1-C2	308.073	2.54444	3.46172	15.4284	46.8376	31.7278	7.74869	26.4947	9.36781	31.2319	14.4467	8.89053	1.81969
Mix1_3	84	334.283	4.24286	24.7216	12.6473	45.4797	12.9086	8.02468	25.0321	10.5487	30.9561	13.9286	9.78027	1.72953	5.70697	27.138	11.4895	31.2603	14.2944	8.18576	1.92501	2.19843	19.1611	9.57057	35.9809	18.0984	11.4682	3.52235	4.26323	19.4805	8.98662	29.6011	16.4442	15.7144	5.50994	Mix1-C3	312.55	2.22104	2.4172	15.8146	46.6821	32.8651	5.9437	21.9279	8.60352	35.1556	16.4137	9.86901	2.08647
Mix2_1	14	358.244	4.18531	5.6121	16.1814	38.0898	35.9314	9.02975	25.1858	10.047	30.5006	14.5884	9.13259	1.51576	7.42209	26.1485	10.8566	31.5847	13.9093	8.2585	1.82037	2.95404	22.5597	10.2935	35.7192	15.8095	10.2304	2.43374	4.18392	18.4882	8.95874	29.0553	16.5984	16.6107	6.1047	Mix2-C1	339.867	2.82637	2.76243	10.5921	45.5113	38.3078	8.68707	24.3125	9.78358	32.329	14.4585	8.68983	1.73954
Mix2_2	42	358.244	4.18531	5.6121	16.1814	38.0898	35.9314	9.02975	25.1858	10.047	30.5006	14.5884	9.13259	1.51576	7.42209	26.1485	10.8566	31.5847	13.9093	8.2585	1.82037	2.95404	22.5597	10.2935	35.7192	15.8095	10.2304	2.43374	4.18392	18.4882	8.95874	29.0553	16.5984	16.6107	6.1047	Mix2-C2	272.94	2.45459	3.07093	11.2693	40.4639	42.7413	4.26661	20.1748	8.17479	37.0335	17.421	10.6406	2.2887
Mix2_3	84	358.244	4.18531	5.6121	16.1814	38.0898	35.9314	9.02975	25.1858	10.047	30.5006	14.5884	9.13259	1.51576	7.42209	26.1485	10.8566	31.5847	13.9093	8.2585	1.82037	2.95404	22.5597	10.2935	35.7192	15.8095	10.2304	2.43374	4.18392	18.4882	8.95874	29.0553	16.5984	16.6107	6.1047	Mix2-C3	319.588	2.2917	2.5642	16.5289	41.2563	37.3589	4.35256	20.2137	8.33817	36.8776	17.4261	10.575	2.21686
Mix3_1	14	372.598	3.48541	4.16089	9.35943	44.9923	38.002	11.8418	24.5883	9.77747	30.1536	13.9064	8.21041	1.52203	9.76555	25.3718	11.1973	30.242	13.7169	7.86747	1.839	3.90397	24.6138	11.3509	33.511	15.1521	9.14541	2.32295	3.80428	17.9365	9.21869	28.282	16.7679	17.4037	6.58685	Mix3-C1	417.415	2.77286	2.34883	5.96845	50.4453	38.4646	18.5077	27.5153	10.2991	25.0342	10.8431	6.4919	1.3087
Mix3_2	42	372.598	3.48541	4.16089	9.35943	44.9923	38.002	11.8418	24.5883	9.77747	30.1536	13.9064	8.21041	1.52203	9.76555	25.3718	11.1973	30.242	13.7169	7.86747	1.839	3.90397	24.6138	11.3509	33.511	15.1521	9.14541	2.32295	3.80428	17.9365	9.21869	28.282	16.7679	17.4037	6.58685	Mix3-C2	323.529	2.3115	2.83985	11.8127	42.3915	40.6444	5.85781	20.621	8.65535	35.2362	16.8734	10.5281	2.22814
Mix3_3	84	372.598	3.48541	4.16089	9.35943	44.9923	38.002	11.8418	24.5883	9.77747	30.1536	13.9064	8.21041	1.52203	9.76555	25.3718	11.1973	30.242	13.7169	7.86747	1.839	3.90397	24.6138	11.3509	33.511	15.1521	9.14541	2.32295	3.80428	17.9365	9.21869	28.282	16.7679	17.4037	6.58685	Mix3-C3	343.42	2.32883	3.002	12.6594	51.6724	30.3374	7.11487	20.7818	9.112	33.8352	16.8583	10.1175	2.18041
Mix4_1	14	338.261	4.05347	5.34455	14.2854	41.8858	34.4308	8.46433	24.5352	9.76095	31.9041	14.8447	8.88826	1.60246	6.52675	25.2866	11.1736	32.0018	14.4246	8.61539	1.97133	2.8977	22.0039	10.3154	36.0128	15.9362	10.3875	2.44657	3.90247	17.9309	8.70514	28.5669	16.1239	17.7842	6.98646	Mix4-C1	309.922	2.92008	3.10773	13.6973	42.802	37.4729	5.94764	21.7208	9.40296	34.8993	15.693	10.2098	2.12657
Mix4_2	42	338.261	4.05347	5.34455	14.2854	41.8858	34.4308	8.46433	24.5352	9.76095	31.9041	14.8447	8.88826	1.60246	6.52675	25.2866	11.1736	32.0018	14.4246	8.61539	1.97133	2.8977	22.0039	10.3154	36.0128	15.9362	10.3875	2.44657	3.90247	17.9309	8.70514	28.5669	16.1239	17.7842	6.98646	Mix4-C2	287.534	2.65293	2.93943	15.3812	38.9437	40.0828	4.7538	20.3499	8.3543	36.7468	17.1844	10.3979	2.21291
Mix4_3	84	338.261	4.05347	5.34455	14.2854	41.8858	34.4308	8.46433	24.5352	9.76095	31.9041	14.8447	8.88826	1.60246	6.52675	25.2866	11.1736	32.0018	14.4246	8.61539	1.97133	2.8977	22.0039	10.3154	36.0128	15.9362	10.3875	2.44657	3.90247	17.9309	8.70514	28.5669	16.1239	17.7842	6.98646	Mix4-C3	297.671	2.43788	2.51516	19.1501	36.1084	39.7885	5.32935	20.7964	8.3907	36.4816	17.052	9.81204	2.13797
Sludge3	60	307.569	35.407	17.5705	36.1276	19.312	0	21.38	45.2984	16.5981	11.493	3.39003	1.55663	0.283867	23.9663	39.2915	15.0137	13.9514	4.63441	2.63723	0.505431	11.4091	34.6736	14.8416	23.1837	7.98309	7.23962	0.669323	12.8138	23.6343	15.3098	26.5659	11.7952	8.15342	1.72754	Sludge3-C	369.33	3.57705	3.62288	15.9561	10.2521	66.5918	5.20427	23.2696	9.90355	35.3996	15.3432	9.42106	1.45877
Mix9-D_1	13	372.172	8.06285	6.68998	15.6443	34.0372	35.5656	20.7153	26.9272	12.999	20.2582	10.6828	7.46848	0.949087	10.6186	28.8054	14.262	24.0916	11.4843	8.72753	2.01053	6.89541	24.303	13.6225	29.4013	13.874	10.0868	1.81689	3.27154	14.6262	8.59651	22.9328	17.0041	22.3654	11.2034	Mix9-D-C1	342.541	7.80214	6.60111	18.0415	41.3641	26.1911	6.31221	23.3611	11.1702	31.1748	16.2036	10.1747	1.60334
Mix9-D_2	30	372.172	8.06285	6.68998	15.6443	34.0372	35.5656	20.7153	26.9272	12.999	20.2582	10.6828	7.46848	0.949087	10.6186	28.8054	14.262	24.0916	11.4843	8.72753	2.01053	6.89541	24.303	13.6225	29.4013	13.874	10.0868	1.81689	3.27154	14.6262	8.59651	22.9328	17.0041	22.3654	11.2034	Mix9-D-C2	356.131	6.06153	5.05795	15.368	24.8443	48.6682	7.9339	23.1876	10.497	31.5053	15.3295	9.83403	1.71261
Mix9-D_3	70	372.172	8.06285	6.68998	15.6443	34.0372	35.5656	20.7153	26.9272	12.999	20.2582	10.6828	7.46848	0.949087	10.6186	28.8054	14.262	24.0916	11.4843	8.72753	2.01053	6.89541	24.303	13.6225	29.4013	13.874	10.0868	1.81689	3.27154	14.6262	8.59651	22.9328	17.0041	22.3654	11.2034	Mix9-D-C3	353.312	3.08769	5.34746	18.8152	20.2136	52.5361	7.15942	22.5206	10.3687	33.4396	15.0457	9.3181	2.14791
Mix7_1	7	401.304	17.9017	8.68309	12.4135	26.7751	34.2266	21.4771	32.1946	13.0872	16.7756	9.1276	6.61266	0.725295	7.59507	26.818	18.2914	24.0017	12.8288	8.40835	2.05666	6.06354	27.6312	13.8753	27.1239	13.1257	9.83133	2.34908	4.63862	13.8345	10.0835	20.8668	17.8257	22.0268	10.724	Mix7-C1	412.944	12.1744	6.03933	10.933	60.4228	10.4304	15.5789	41.0704	16.4092	17.765	6.27882	2.346	0.551624
Mix7_2	28	401.304	17.9017	8.68309	12.4135	26.7751	34.2266	21.4771	32.1946	13.0872	16.7756	9.1276	6.61266	0.725295	7.59507	26.818	18.2914	24.0017	12.8288	8.40835	2.05666	6.06354	27.6312	13.8753	27.1239	13.1257	9.83133	2.34908	4.63862	13.8345	10.0835	20.8668	17.8257	22.0268	10.724	Mix7-C2	436.576	10.6488	6.26584	20.9817	25.353	36.7506	14.5517	25.9089	12.2975	24.0731	13.1063	9.02322	1.03935
Mix7_3	70	401.304	17.9017	8.68309	12.4135	26.7751	34.2266	21.4771	32.1946	13.0872	16.7756	9.1276	6.61266	0.725295	7.59507	26.818	18.2914	24.0017	12.8288	8.40835	2.05666	6.06354	27.6312	13.8753	27.1239	13.1257	9.83133	2.34908	4.63862	13.8345	10.0835	20.8668	17.8257	22.0268	10.724	Mix7-C3	417.984	6.15036	9.00339	15.0019	31.5031	38.3412	11.419	25.9169	13.3207	26.918	13.019	8.03535	1.37096
Mix8	60	283.185	3.79963	5.55659	14.1352	47.8328	28.6758	4.09455	18.695	11.2181	34.1636	17.9821	11.0105	2.8361	4.35867	19.8858	13.034	29.0156	19.6023	11.7594	2.3442	1.76179	18.7205	12.2279	23.9925	16.6623	24.0005	2.63457	1.84299	10.7281	8.6555	17.4027	17.718	38.9297	4.72291	Mix8-C	285.345	4.45174	5.14585	15.3906	36.4196	38.5922	4.828	20.4796	12.2762	33.921	16.7903	9.92521	1.77965
[truncated: 21 more columns]

## Sheet: Soil
OM_TC:	The total carbon content (mg·g-1 DM)
SPOM_AC:	The apportionment of carbon in Soluble fraction from Particular extractable Organic Matter (%)
REOM_AC:	The apportionment of carbon in Readily Extractable Organic Matter (%)
SEOM_AC:	The apportionment of carbon in Slowly Extractable Organic Matter (%)
PEOM_AC:	The apportionment of carbon in Poorly Extractable Organic Matter (%)
NEOM_AC:	The apportionment of carbon in Non-Extractable Organic Matter (%)
SPOM_Pf(I-VII):	The fluorescence proportions (Pf) of seven zones (I-VII) in Soluble fraction from Particular extractable Organic Matter (%)
REOM_Pf(I-VII):	The fluorescence proportions (Pf) of seven zones (I-VII) in Readily Extractable Organic Matter (%)
SEOM_Pf(I-VII):	The fluorescence proportions (Pf) of seven zones (I-VII) in Slowly Extractable Organic Matter (%)
PEOM_Pf(I-VII):	The fluorescence proportions (Pf) of seven zones (I-VII) in Poorly Extractable Organic Matter (%)
Cnm_out:	Non-mineralized carbon of OM in the soil (%)
in:	Waste, solid digestate, compost, or compost of solid digestate before soil incubation
Sample name_input	Day	Cnm_out	OM_TC_in	SPOM_AC_in	REOM_AC_in	SEOM_AC_in	PEOM_AC_in	NEOM_AC_in	SPOM_Pf(I)_in	SPOM_Pf(II)_in	SPOM_Pf(III)_in	SPOM_Pf(IV)_in	SPOM_Pf(V)_in	SPOM_Pf(VI)_in	SPOM_Pf(VII)_in	REOM_Pf(I)_in	REOM_Pf(II)_in	REOM_Pf(III)_in	REOM_Pf(IV)_in	REOM_Pf(V)_in	REOM_Pf(VI)_in	REOM_Pf(VII)_in	SEOM_Pf(I)_in	SEOM_Pf(II)_in	SEOM_Pf(III)_in	SEOM_Pf(IV)_in	SEOM_Pf(V)_in	SEOM_Pf(VI)_in	SEOM_Pf(VII)_in	PEOM_Pf(I)_in	PEOM_Pf(II)_in	PEOM_Pf(III)_in	PEOM_Pf(IV)_in	PEOM_Pf(V)_in	PEOM_Pf(VI)_in	PEOM_Pf(VII)_in
Manure1	120	50.8488	414.131	6.5917	3.84269	16.3292	46.448	26.7885	9.7685	25.9323	10.3984	29.6076	14.3166	8.09454	1.88206	5.65377	24.9937	10.801	32.3316	16.3422	7.51166	2.36604	2.61245	19.4265	9.80412	35.6923	18.3577	11.6545	2.45245	4.58674	18.7049	9.80501	31.8342	16.8457	13.6028	4.62065
Manur1-D	91	67.2392	361.183	3.5662	1.86028	13.9575	51.0838	29.5322	10.9541	26.6711	9.56455	30.8056	12.9033	7.27715	1.82428	2.90377	20.2034	7.60905	41.4921	17.6117	7.71689	2.46303	1.94231	18.266	8.18177	40.8547	17.859	10.7125	2.18371	4.3872	18.2056	7.88248	32.1638	16.8928	14.9923	5.47584
Manure1-C	175	81.5648	429.978	3.45896	2.9109	19.9992	38.3859	35.245	4.76143	24.3554	8.37752	34.8354	16.3266	9.30799	2.03568	4.99211	24.9563	9.83676	33.8075	15.859	8.20564	2.3426	2.02903	17.982	10.375	35.4103	19.1202	11.9426	3.14085	2.68634	13.5108	8.45043	27.4165	18.76	19.7176	9.4584
Manure1-D-C	175	83.6385	295.211	3.6112	4.43992	21.1495	34.3963	36.4031	2.06598	14.6814	7.29794	40.8773	20.8049	11.6444	2.62812	2.85742	19.4445	8.80515	37.7592	18.6724	9.68901	2.77232	1.45682	14.9968	8.39522	33.2263	17.4089	21.7343	2.78169	3.20361	14.0612	8.68025	29.4602	20.0075	17.0339	7.55323
Biowaste2-D	175	75.9299	348.731	1.21263	1.33507	7.29105	43.2848	46.8765	9.78471	24.1551	9.76324	31.3119	14.5153	8.59469	1.87509	5.03546	22.3386	9.3257	36.3181	16.2776	8.68839	2.01612	2.61259	18.8075	9.35244	39.7426	16.868	10.2575	2.35935	2.47576	11.3346	9.85969	22.9496	21.9669	20.0802	11.3332
Biowaste2-C	175	75.6858	232.187	2.77327	2.67346	14.7548	39.7668	40.0317	5.49392	18.8022	8.1454	38.2171	17.7744	9.66769	1.89929	3.03526	18.6983	7.89139	38.5883	20.1466	9.61686	2.02326	1.6799	16.3235	9.09536	38.5213	19.3458	11.7641	3.2701	2.24341	19.6558	8.93436	20.7958	19.9053	18.1957	10.2696
Biowaste2-D-C2	175	80.2246	234.683	1.75011	1.67826	14.1131	41.4695	40.989	5.47959	19.6818	8.86022	37.0056	16.8953	10.0049	2.07265	2.97685	17.5933	7.72491	37.1425	21.0644	11.0157	2.4824	1.66109	14.578	8.81621	36.922	20.8316	12.9564	4.23462	3.6562	17.0489	8.06467	29.035	16.7093	18.5181	6.96774
Biowaste2-D-C1	175	83.2574	256.12	1.669	1.82638	9.19896	32.0921	55.2136	6.10302	23.4277	8.28301	35.5556	16.0345	8.84466	1.75149	2.02806	16.123	6.98558	39.4573	21.2038	11.323	2.87929	1.34266	14.8261	7.91252	38.8971	20.4187	12.5079	4.09509	4.67344	18.0492	8.38011	32.2509	17.4688	14.4691	4.70842
Biowaste1-D	175	75.0206	245.569	3.28415	1.83764	8.85434	31.7185	54.3054	10.5074	36.1899	10.2299	25.6893	10.1397	5.93886	1.30491	5.19462	22.1611	8.85374	33.4836	19.6825	8.00245	2.62197	2.87469	18.8301	11.22	33.4927	19.0435	11.0787	3.46039	4.74296	17.9525	7.7221	34.2552	18.0568	13.9709	3.29947
Biowaste1-C	175	82.225	303.386	2.29025	1.53954	12.2219	33.9283	50.02	6.91786	20.819	8.80476	34.0291	17.6549	9.94434	1.83002	2.84045	19.2368	7.91614	37.7788	20.3222	10.0263	1.8794	1.41929	13.5176	8.79039	34.7798	21.9675	14.5095	5.01582	3.45947	16.0874	9.0065	29.2726	18.5766	17.6444	5.95304
Biowaste1-D-C1	175	87.7842	269.774	1.22049	1.27613	8.59931	29.1385	59.7655	5.73275	23.3046	9.09672	34.7738	16.1127	9.17462	1.80478	2.598	17.5194	6.7324	37.7783	21.69	11.0507	2.63125	1.8888	15.2974	8.86068	35.4285	20.7044	13.6032	4.21695	4.49831	18.0388	8.58953	31.2891	17.7739	15.0818	4.72857
Biowaste1-D-C2	175	94.2727	276.071	1.83032	1.85282	18.0399	29.0549	49.2221	3.87679	21.9445	8.90722	36.5149	17.0966	9.9982	1.66176	2.42034	18.2619	7.2112	39.0137	20.353	10.3156	2.42424	0.738308	10.1943	6.50591	34.5025	24.0374	16.5327	7.48897	3.33565	15.5835	8.20634	29.3656	18.5627	17.659	7.28729
Vetch1	175	32.3869	388.088	25.3376	3.65957	6.4553	36.6274	27.9201	7.27289	26.1814	10.1542	32.1896	13.9849	8.49723	1.71983	6.40153	24.6563	10.6653	33.0322	13.7744	9.2196	2.25076	4.48512	28.8741	11.7374	33.8659	12.1046	7.40398	1.52901	6.78898	16.4854	10.9214	28.585	16.72	15.4283	5.07106
Clover1	175	31.501	405.165	23.3277	3.92691	9.78566	38.132	24.8277	7.03507	23.8732	11.0268	31.6887	13.7106	10.1574	2.50811	7.78444	25.9081	11.1566	31.7975	12.3824	8.77267	2.19831	3.99297	25.8031	10.8211	37.017	12.8801	7.87226	1.61355	8.39671	16.3611	10.6068	27.1696	16.6529	15.0423	5.7705
Stalk2	175	37.7921	422	3.86567	4.88789	20.9586	64.0669	6.22092	24.1434	36.1006	15.165	14.3431	5.59711	3.94513	0.705711	7.36368	21.0919	10.1369	30.0421	16.3582	12.9159	2.09133	1.59229	9.50275	5.76152	34.4356	23.9357	21.6361	3.13596	3.89536	14.417	6.56039	25.6811	11.8145	22.276	15.3557
Mix5	175	64.9007	440.697	3.37719	4.72571	5.99758	56.5983	29.3012	25.8802	33.2784	11.8574	17.9499	6.79381	3.50538	0.734848	17.5342	30.0134	12.1798	23.6495	9.71537	5.98279	0.924998	4.85755	29.664	13.3203	31.0811	11.1701	8.88976	1.0172	4.14169	16.0863	10.7729	26.1158	17.2325	18.4144	7.23636
Mix5-C1	175	69.1805	458.6	1.69891	2.35296	5.43052	57.0067	33.5109	19.5335	28.9136	11.4389	23.4815	9.73564	5.74012	1.15685	27.0856	24.1925	10.154	22.5029	9.13762	5.74698	1.18047	6.17135	24.3234	13.311	32.0818	13.4227	9.17022	1.51955	4.47016	18.9679	11.7404	27.1597	16.311	16.341	5.00979
Mix6	175	60.1497	422.855	4.86714	29.691	12.5014	46.518	6.42248	10.5572	35.409	10.2709	24.482	10.3784	7.76258	1.13988	9.77538	31.6943	12.4832	27.0848	11.0603	6.37441	1.52753	4.0622	25.2689	11.3413	34.0164	14.3469	9.03804	1.92628	4.08153	18.5555	9.33022	26.1935	15.2127	18.8723	7.75423
Mix6-C3	175	76.5189	321.245	2.77812	2.94548	20.2868	48.5165	25.4731	4.66827	20.6259	8.34157	36.2753	17.2536	10.6355	2.19983	3.04023	20.4652	8.54284	36.6085	18.3436	10.1677	2.83194	2.24108	18.6993	9.51767	34.6665	18.4408	12.61	3.82462	2.95593	16.5616	8.32464	25.0872	15.8096	21.5069	9.75414
Mix1	175	69.817	334.283	4.24286	24.7216	12.6473	45.4797	12.9086	8.02468	25.0321	10.5487	30.9561	13.9286	9.78027	1.72953	5.70697	27.138	11.4895	31.2603	14.2944	8.18576	1.92501	2.19843	19.1611	9.57057	35.9809	18.0984	11.4682	3.52235	4.26323	19.4805	8.98662	29.6011	16.4442	15.7144	5.50994
Mix1-C3	175	87.0084	312.55	2.22104	2.4172	15.8146	46.6821	32.8651	5.9437	21.9279	8.60352	35.1556	16.4137	9.86901	2.08647	2.48853	18.5397	7.76562	38.1629	19.399	10.5358	3.10846	2.08124	17.8554	9.06483	35.5858	19.1387	12.2831	3.9909	3.43025	17.7467	8.57914	28.1975	16.185	18.6057	7.25567
Mix2	175	67.461	358.244	4.18531	5.6121	16.1814	38.0898	35.9314	9.02975	25.1858	10.047	30.5006	14.5884	9.13259	1.51576	7.42209	26.1485	10.8566	31.5847	13.9093	8.2585	1.82037	2.95404	22.5597	10.2935	35.7192	15.8095	10.2304	2.43374	4.18392	18.4882	8.95874	29.0553	16.5984	16.6107	6.1047
Mix2-C3	175	80.0624	319.588	2.2917	2.5642	16.5289	41.2563	37.3589	4.35256	20.2137	8.33817	36.8776	17.4261	10.575	2.21686	2.70238	19.454	8.29434	37.2277	18.9287	10.3796	3.01322	2.01245	18.0486	9.24794	35.3311	18.8495	12.5681	3.94236	3.23064	17.2686	8.15422	27.2226	15.8605	19.8614	8.40206
Mix3	175	72.763	372.598	3.48541	4.16089	9.35943	44.9923	38.002	11.8418	24.5883	9.77747	30.1536	13.9064	8.21041	1.52203	9.76555	25.3718	11.1973	30.242	13.7169	7.86747	1.839	3.90397	24.6138	11.3509	33.511	15.1521	9.14541	2.32295	3.80428	17.9365	9.21869	28.282	16.7679	17.4037	6.58685
Mix3-C3	175	82.6308	343.42	2.32883	3.002	12.6594	51.6724	30.3374	7.11487	20.7818	9.112	33.8352	16.8583	10.1175	2.18041	6.11576	20.9973	8.92137	34.9124	16.9274	9.59462	2.53117	2.23885	19.0185	9.48903	36.578	17.9184	11.5291	3.2281	3.32879	16.9939	8.88066	27.252	16.2515	19.2727	8.02044
Mix4	175	71.5171	338.261	4.05347	5.34455	14.2854	41.8858	34.4308	8.46433	24.5352	9.76095	31.9041	14.8447	8.88826	1.60246	6.52675	25.2866	11.1736	32.0018	14.4246	8.61539	1.97133	2.8977	22.0039	10.3154	36.0128	15.9362	10.3875	2.44657	3.90247	17.9309	8.70514	28.5669	16.1239	17.7842	6.98646
Mix4-C3	175	82.5261	297.671	2.43788	2.51516	19.1501	36.1084	39.7885	5.32935	20.7964	8.3907	36.4816	17.052	9.81204	2.13797	3.35082	20.252	8.3219	37.7506	17.9834	9.82637	2.51491	1.67166	17.2853	8.64703	37.8326	18.7907	12.1446	3.62818	3.64242	17.1897	8.81447	29.0038	17.6311	17.3237	6.39484
Stalk1-D	175	59.9865	387.823	6.86782	11.6673	59.4941	18.7679	3.20287	24.3666	27.7128	14.4763	19.9281	8.53302	4.13521	0.848052	6.6288	12.3114	5.53965	37.9132	30.0801	6.4093	1.11756	1.66177	10.2191	7.21339	31.1622	27.0134	15.7304	6.99983	5.08324	16.3426	7.77797	27.495	15.6823	18.4889	9.13009
Biowaste3-D	175	68.0337	258.352	12.1385	5.48898	6.90778	29.4327	46.032	27.4466	28.6685	11.7393	19.3456	7.68972	4.14491	0.965363	9.76088	25.949	11.0056	28.1142	13.9779	8.04721	3.14521	2.06931	13.5421	9.02573	33.6094	20.4414	14.8841	6.42795	4.68093	17.6095	8.09854	31.1726	17.4566	15.9015	5.08031
Biowaste4-D	175	81.0045	258.176	7.85019	5.22971	14.1878	25.7163	47.016	8.43109	27.5722	8.93661	30.7872	14.9919	8.05011	1.23081	7.32779	21.556	8.78574	32.7651	19.1722	8.60823	1.78481	2.46484	14.6759	10.2614	32.3882	21.2943	14.0145	4.90092	4.58829	16.5952	8.03545	31.8879	19.2255	14.7874	4.88036
Biowaste5-D	175	73.4429	243.1	7.52681	4.15139	9.13045	16.5021	62.6892	14.8172	30.0971	10.2115	26.2421	10.9695	6.34499	1.31753	7.9534	20.9025	9.50256	30.9903	17.7173	10.4008	2.53313	1.45216	14.2147	9.77828	31.4286	20.6539	15.1312	7.34115	5.61031	16.8817	8.1407	30.8365	17.1134	17.6858	3.73169
Mix10-D1	175	64.2742	416.723	12.1713	4.88234	10.1986	18.0938	54.6539	17.792	25.1786	11.0831	26.8195	11.6072	6.36677	1.15286	7.65066	24.9197	11.2464	30.5838	15.5404	7.13853	2.92044	0.659905	6.22312	7.82711	23.6176	24.6189	25.2791	11.7743	3.91688	15.5784	7.0691	26.8836	14.7986	20.5443	11.209
Mix10-D2	175	68.683	387.36	16.178	4.28532	10.9879	20.2684	48.2803	16.2468	25.083	10.1816	28.1805	13.0429	5.95816	1.30708	6.2453	22.0051	9.82485	33.6626	18.0809	7.02376	3.15749	0.532124	5.07992	6.44521	23.9346	24.8893	26.7495	12.3694	3.9724	15.9322	7.96432	27.0183	16.0857	18.2787	10.7484
Mix10-D3	175	62.7298	364.122	14.486	4.60432	11.7562	20.3599	48.7936	9.1292	24.3499	9.48433	32.1484	14.4988	8.675	1.71425	5.90012	21.0745	9.49073	34.1779	17.3996	8.52957	3.42751	0.623056	5.41447	6.95968	22.4912	24.4032	26.3812	13.7272	0.602236	5.91034	3.06519	11.119	9.25626	26.7507	43.2963
Sludge2-D	175	60.7929	295.2	3.37681	7.68226	20.577	22.1063	46.2576	11.6382	30.5582	13.3143	25.4101	11.4403	6.29245	1.34651	12.8743	30.8028	13.4332	22.4209	11.669	7.68381	1.11599	5.77188	27.4782	12.3812	30.3557	12.2046	10.7791	1.02928	1.25564	9.74123	8.69225	18.2606	17.2018	28.447	16.4015
