# Supplementary material for: Predicting the Stability of Organic Matter Originating from Different Waste Treatment Procedures
Source: Int J Environ Res Public Health. 2023 Jan 25;20(3):2151. doi: 10.3390/ijerph20032151 (PMC9916240; doi:10.3390/ijerph20032151)
Supplement: Supplementary file 1 [file ijerph-20-02151-s001.zip › Table S3 Loading vectors of five components of principal components analysis.xlsx]

## Sheet: Loading vectors
OM_TC:	The total carbon content (mg·g-1 DM)
SPOM_AC:	The apportionment of carbon in Soluble fraction from Particular extractable Organic Matter (%)
REOM_AC:	The apportionment of carbon in Readily Extractable Organic Matter (%)
SEOM_AC:	The apportionment of carbon in Slowly Extractable Organic Matter (%)
PEOM_AC:	The apportionment of carbon in Poorly Extractable Organic Matter (%)
NEOM_AC:	The apportionment of carbon in Non-Extractable Organic Matter (%)
SPOM_Pf(I-VII):	The fluorescence proportions (Pf) of seven zones (I-VII) in Soluble fraction from Particular extractable Organic Matter (%)
REOM_Pf(I-VII):	The fluorescence proportions (Pf) of seven zones (I-VII) in Readily Extractable Organic Matter (%)
SEOM_Pf(I-VII):	The fluorescence proportions (Pf) of seven zones (I-VII) in Slowly Extractable Organic Matter (%)
PEOM_Pf(I-VII):	The fluorescence proportions (Pf) of seven zones (I-VII) in Poorly Extractable Organic Matter (%)
Var ID (Primary)	OM_TC	SPOM_AC	REOM_AC	SEOM_AC	PEOM_AC	NEOM_AC	SPOM_Pf(I)	SPOM_Pf(II)	SPOM_Pf(III)	SPOM_Pf(IV)	SPOM_Pf(V)	SPOM_Pf(VI)	SPOM_Pf(VII)	REOM_Pf(I)	REOM_Pf(II)	REOM_Pf(III)	REOM_Pf(IV)	REOM_Pf(V)	REOM_Pf(VI)	REOM_Pf(VII)	SEOM_Pf(I)	SEOM_Pf(II)	SEOM_Pf(III)	SEOM_Pf(IV)	SEOM_Pf(V)	SEOM_Pf(VI)	SEOM_Pf(VII)	PEOM_Pf(I)	PEOM_Pf(II)	PEOM_Pf(III)	PEOM_Pf(IV)	PEOM_Pf(V)	PEOM_Pf(VI)	PEOM_Pf(VII)
M1.p[1]	0.0818633	0.114207	0.102338	0.0365684	-0.0208683	-0.090796	0.19725	0.227922	0.211732	-0.227315	-0.234043	-0.223548	-0.21062	0.236185	0.240322	0.212112	-0.243978	-0.238628	-0.217428	-0.198756	0.228904	0.179338	0.174912	-0.10308	-0.182557	-0.120541	-0.11171	0.159204	0.0820062	0.170665	0.0137677	-0.0370832	-0.0916123	-0.0651806
M1.p[2]	-0.106862	-0.134602	-0.084749	-0.0982606	0.110581	0.0506036	-0.139369	-0.0828289	-0.146486	0.137591	0.113567	0.11411	0.132687	-0.0455037	0.00929519	-0.0848575	0.100659	-0.0144476	-0.0178786	-0.125145	0.048028	0.200259	0.0501599	0.302502	-0.147692	-0.297774	-0.29305	0.161869	0.280224	0.237301	0.286722	0.201712	-0.253626	-0.334517
M1.p[3]	0.137294	-0.00491154	-0.0940398	0.0415137	0.200867	-0.178857	0.206978	0.185384	0.107143	-0.187519	-0.197673	-0.215287	-0.197024	-0.0870221	-0.141132	-0.143195	0.138458	0.136219	0.0790238	0.0237377	-0.184639	-0.222398	-0.233547	0.149731	0.2768	0.116309	0.0519218	0.192494	0.260109	-0.064546	0.290941	-0.183781	-0.234974	-0.14741
M1.p[4]	-0.412065	0.0298409	-0.0210987	0.1023	-0.507302	0.425142	0.0770193	-0.00380306	-0.0108394	-0.0054601	-0.02601	-0.10003	-0.116256	0.0379497	0.0168499	-0.0519737	-0.00201727	0.0719033	-0.168071	-0.110907	-0.0642129	-0.184212	0.0102643	-0.135153	0.16753	0.113305	0.215442	0.0824301	0.0260047	0.091343	0.141422	0.271394	-0.167505	-0.136327
M1.p[5]	0.0565341	0.488737	0.333482	0.165278	-0.176571	-0.283943	-0.207005	-0.0713457	-0.0874001	0.159811	0.116961	0.130688	0.161086	-0.127324	0.111047	0.0311433	-0.00550849	-0.0129143	-0.0589714	0.23062	-0.028338	-0.0166618	-0.00949194	-0.137344	0.0242036	0.0668502	0.13244	0.360501	0.144987	0.15611	0.00999469	-0.174556	-0.181724	-0.0428472
