# Supplementary material for: Predicting the Stability of Organic Matter Originating from Different Waste Treatment Procedures
Source: Int J Environ Res Public Health. 2023 Jan 25;20(3):2151. doi: 10.3390/ijerph20032151 (PMC9916240; doi:10.3390/ijerph20032151)
Supplement: Supplementary file 1 [file ijerph-20-02151-s001.zip › Table S4 Observed vs. predicted values of outputs from AD and composting sub-models.xlsx]

## Sheet: Obs vs Pre
OM_TC:	The total carbon content (mg·g-1 DM)
SPOM_AC:	The apportionment of carbon in Soluble fraction from Particular extractable Organic Matter (%)
REOM_AC:	The apportionment of carbon in Readily Extractable Organic Matter (%)
SEOM_AC:	The apportionment of carbon in Slowly Extractable Organic Matter (%)
PEOM_AC:	The apportionment of carbon in Poorly Extractable Organic Matter (%)
NEOM_AC:	The apportionment of carbon in Non-Extractable Organic Matter (%)
SPOM_Pf(I-VII):	The fluorescence proportions (Pf) of seven zones (I-VII) in Soluble fraction from Particular extractable Organic Matter (%)
REOM_Pf(I-VII):	The fluorescence proportions (Pf) of seven zones (I-VII) in Readily Extractable Organic Matter (%)
SEOM_Pf(I-VII):	The fluorescence proportions (Pf) of seven zones (I-VII) in Slowly Extractable Organic Matter (%)
PEOM_Pf(I-VII):	The fluorescence proportions (Pf) of seven zones (I-VII) in Poorly Extractable Organic Matter (%)
out:	Solid digestate, compost or compost of solid digestate after treatment
	OM_TC_out			SPOM_AC_out			REOM_AC_out			SEOM_AC_out			PEOM_AC_out			NEOM_AC_out			SPOM_Pf(I)_out			SPOM_Pf(II)_out			SPOM_Pf(III)_out			SPOM_Pf(IV)_out			SPOM_Pf(V)_out			SPOM_Pf(VI)_out			SPOM_Pf(VII)_out			REOM_Pf(I)_out			REOM_Pf(II)_out			REOM_Pf(III)_out			REOM_Pf(IV)_out
	Obs.	Pre.	Std.	Obs.	Pre.	Std.	Obs.	Pre.	Std.	Obs.	Pre.	Std.	Obs.	Pre.	Std.	Obs.	Pre.	Std.	Obs.	Pre.	Std.	Obs.	Pre.	Std.	Obs.	Pre.	Std.	Obs.	Pre.	Std.	Obs.	Pre.	Std.	Obs.	Pre.	Std.	Obs.	Pre.	Std.	Obs.	Pre.	Std.	Obs.	Pre.	Std.	Obs.	Pre.	Std.	Obs.
Manure1-D	361.183	373.527	12.3364	3.5662	8.30891	1.1829	1.86028	2.61566	0.313027	13.9575	16.1172	1.14889	51.0838	39.0711	1.6497	29.5322	33.8871	1.99168	10.9541	10.4263	1.57456	26.6711	26.6503	0.927479	9.56455	10.018	0.305737	30.8056	30.2579	1.04542	12.9033	13.3273	0.659948	7.27715	7.61282	0.379151	1.82428	1.70732	0.0659884	2.90377	4.75353	0.497642	20.2034	20.8973	1.0619	7.60905	9.06967	0.314466	41.4921
Biowaste2-D	348.731	291.303	15.3795	1.21263	6.68417	1.47468	1.33507	3.6839	0.390242	7.29105	13.2361	1.43228	43.2848	32.6504	2.05664	46.8765	43.7454	2.48297	9.78471	13.4669	1.96296	24.1551	29.2255	1.15626	9.76324	10.2494	0.381155	31.3119	27.1305	1.3033	14.5153	11.7974	0.822739	8.59469	6.72024	0.472677	1.87509	1.41005	0.0822659	5.03546	6.71164	0.620397	22.3386	21.8013	1.32384	9.3257	9.31861	0.392035	36.3181
Manure1-C	429.978	322.361	8.68732	3.45896	2.43549	0.399895	2.9109	4.0701	1.23066	19.9992	12.8276	1.06805	38.3859	43.1406	2.05569	35.245	37.5262	2.28187	4.76143	7.47524	1.01979	24.3554	22.8584	0.881399	8.37752	9.06225	0.238415	34.8354	33.7467	0.993427	16.3266	15.5389	0.5794	9.30799	9.41316	0.387405	2.03569	1.90524	0.0827848	4.99211	3.72604	0.903077	24.9563	20.6299	0.73576	9.83676	8.34643	0.231946	33.8075
Manure1-D-C	295.211	257.235	10.0475	3.6112	3.32632	0.462504	4.43992	3.75769	1.42334	21.1495	19.52	1.23527	34.3963	25.3999	2.37753	36.4031	47.996	2.63913	2.06598	0.578935	1.17945	14.6814	18.5055	1.01939	7.29794	8.0571	0.275743	40.8773	39.5059	1.14896	20.8049	19.3988	0.670113	11.6444	11.6459	0.448059	2.62812	2.30791	0.0957458	2.85742	-3.85029	1.04447	19.4445	17.7464	0.850954	8.80515	7.55586	0.26826	37.7592
Biowaste2-C	232.187	339.545	12.2168	2.77327	1.83395	0.562361	2.67346	4.65592	1.73065	14.7548	12.5424	1.50197	39.7668	44.1333	2.89086	40.0317	36.8345	3.20893	5.49392	8.83669	1.4341	18.8022	25.5981	1.23949	8.1454	9.70892	0.335277	38.2171	31.4803	1.39703	17.7744	14.3821	0.814795	9.66769	8.4564	0.544797	1.89929	1.53761	0.116418	3.03526	5.25872	1.26997	18.6983	20.1007	1.03468	7.89139	8.02352	0.326179	38.5883
Biowaste2-D-C2	234.683	284.152	10.3548	1.75011	2.73175	0.476653	1.67826	2.64984	1.46688	14.1131	14.4735	1.27305	41.4695	29.3251	2.45027	40.989	50.8199	2.71986	5.47959	4.96649	1.21553	19.6818	21.3524	1.05058	8.86022	9.01853	0.284178	37.0056	35.611	1.18411	16.8953	17.1033	0.690613	10.0049	10.0723	0.461765	2.07265	1.87593	0.098675	2.97685	1.11171	1.07642	17.5933	18.3282	0.876986	7.72491	7.60851	0.276466	37.1425
Biowaste2-D-C1	256.12	275.405	11.0078	1.669	2.47807	0.506708	1.82638	1.71602	1.55938	9.19896	15.6135	1.35333	32.0921	28.8508	2.60477	55.2136	51.3415	2.89137	6.10302	3.82787	1.29218	23.4277	20.3081	1.11682	8.28301	8.72903	0.302096	35.5556	36.7841	1.25877	16.0345	17.8945	0.734159	8.84466	10.4631	0.490882	1.75149	1.9933	0.104897	2.02806	-0.324825	1.14429	16.123	17.2101	0.932283	6.98558	7.26991	0.293899	39.4573
[truncated: 53 more columns]
